# Supplementary material for: An exploratory phenome wide association study linking asthma and liver disease genetic variants to electronic health records from the Estonian Biobank
Source: PLoS One. 2019 Apr 12;14(4):e0215026. doi: 10.1371/journal.pone.0215026 (PMC6461350; doi:10.1371/journal.pone.0215026)
Supplement: S1 Table — (XLSX) [file pone.0215026.s001.xlsx]

## Sheet: ICD10_scale_1
S1 Table. ICD-10 codes to Phewas code map.
ICD10 code	PheWAS code	Exclusion range	PheWAS name
A00.0	A00	A00-A09	Cholera
A00.9	A00	A00-A09	Cholera
A00.1	A00	A00-A09	Cholera
A00	A00	A00-A09	Cholera
A01.2	A01	A00-A09	Typhoid and paratyphoid fevers
A01	A01	A00-A09	Typhoid and paratyphoid fevers
A01.0	A01	A00-A09	Typhoid and paratyphoid fevers
A01.4	A01	A00-A09	Typhoid and paratyphoid fevers
A01.1	A01	A00-A09	Typhoid and paratyphoid fevers
A01.3	A01	A00-A09	Typhoid and paratyphoid fevers
A02.9	A02	A00-A09	Other salmonella infections
A02.2	A02	A00-A09	Other salmonella infections
A02	A02	A00-A09	Other salmonella infections
A02.0	A02	A00-A09	Other salmonella infections
A02.8	A02	A00-A09	Other salmonella infections
A02.1	A02	A00-A09	Other salmonella infections
A03.1	A03	A00-A09	Shigellosis
A03.2	A03	A00-A09	Shigellosis
A03.9	A03	A00-A09	Shigellosis
A03	A03	A00-A09	Shigellosis
A03.8	A03	A00-A09	Shigellosis
A03.0	A03	A00-A09	Shigellosis
A03.3	A03	A00-A09	Shigellosis
A04.3	A04	A00-A09	Other bacterial intestinal infections
A04.9	A04	A00-A09	Other bacterial intestinal infections
A04.5	A04	A00-A09	Other bacterial intestinal infections
A04.1	A04	A00-A09	Other bacterial intestinal infections
A04	A04	A00-A09	Other bacterial intestinal infections
A04.0	A04	A00-A09	Other bacterial intestinal infections
A04.7	A04	A00-A09	Other bacterial intestinal infections
A04.4	A04	A00-A09	Other bacterial intestinal infections
A04.6	A04	A00-A09	Other bacterial intestinal infections
A04.2	A04	A00-A09	Other bacterial intestinal infections
A04.8	A04	A00-A09	Other bacterial intestinal infections
A05.0	A05	A00-A09	Other bacterial foodborne intoxications
A05	A05	A00-A09	Other bacterial foodborne intoxications
A05.3	A05	A00-A09	Other bacterial foodborne intoxications
A05.4	A05	A00-A09	Other bacterial foodborne intoxications
A05.9	A05	A00-A09	Other bacterial foodborne intoxications
A05.1	A05	A00-A09	Other bacterial foodborne intoxications
A05.2	A05	A00-A09	Other bacterial foodborne intoxications
A05.8	A05	A00-A09	Other bacterial foodborne intoxications
A06.2	A06	A00-A09	Amoebiasis
A06.3	A06	A00-A09	Amoebiasis
A06.6	A06	A00-A09	Amoebiasis
A06.1	A06	A00-A09	Amoebiasis
A06.0	A06	A00-A09	Amoebiasis
A06.8	A06	A00-A09	Amoebiasis
A06	A06	A00-A09	Amoebiasis
A06.4	A06	A00-A09	Amoebiasis
A06.7	A06	A00-A09	Amoebiasis
A06.5	A06	A00-A09	Amoebiasis
A06.9	A06	A00-A09	Amoebiasis
A07.3	A07	A00-A09	Other protozoal intestinal diseases
A07	A07	A00-A09	Other protozoal intestinal diseases
A07.1	A07	A00-A09	Other protozoal intestinal diseases
A07.2	A07	A00-A09	Other protozoal intestinal diseases
A07.9	A07	A00-A09	Other protozoal intestinal diseases
A07.0	A07	A00-A09	Other protozoal intestinal diseases
A07.8	A07	A00-A09	Other protozoal intestinal diseases
A08.1	A08	A00-A09	Viral and other specified intestinal infections
A08	A08	A00-A09	Viral and other specified intestinal infections
A08.3	A08	A00-A09	Viral and other specified intestinal infections
A08.4	A08	A00-A09	Viral and other specified intestinal infections
A08.2	A08	A00-A09	Viral and other specified intestinal infections
A08.0	A08	A00-A09	Viral and other specified intestinal infections
A08.5	A08	A00-A09	Viral and other specified intestinal infections
A09.0	A09	A00-A09	Diarrhoea and gastroenteritis of presumed infectious origin
A09	A09	A00-A09	Diarrhoea and gastroenteritis of presumed infectious origin
A09.9	A09	A00-A09	Diarrhoea and gastroenteritis of presumed infectious origin
A15.9	A15	A15-A19	Respiratory tuberculosis, bacteriologically and histologically confirmed
A15.8	A15	A15-A19	Respiratory tuberculosis, bacteriologically and histologically confirmed
A15.6	A15	A15-A19	Respiratory tuberculosis, bacteriologically and histologically confirmed
A15.7	A15	A15-A19	Respiratory tuberculosis, bacteriologically and histologically confirmed
A15.2	A15	A15-A19	Respiratory tuberculosis, bacteriologically and histologically confirmed
A15.3	A15	A15-A19	Respiratory tuberculosis, bacteriologically and histologically confirmed
A15.1	A15	A15-A19	Respiratory tuberculosis, bacteriologically and histologically confirmed
A15.5	A15	A15-A19	Respiratory tuberculosis, bacteriologically and histologically confirmed
A15	A15	A15-A19	Respiratory tuberculosis, bacteriologically and histologically confirmed
A15.4	A15	A15-A19	Respiratory tuberculosis, bacteriologically and histologically confirmed
A15.0	A15	A15-A19	Respiratory tuberculosis, bacteriologically and histologically confirmed
A16.5	A16	A15-A19	Respiratory tuberculosis, not confirmed bacteriologically or histologically
A16.0	A16	A15-A19	Respiratory tuberculosis, not confirmed bacteriologically or histologically
A16.1	A16	A15-A19	Respiratory tuberculosis, not confirmed bacteriologically or histologically
A16.4	A16	A15-A19	Respiratory tuberculosis, not confirmed bacteriologically or histologically
A16	A16	A15-A19	Respiratory tuberculosis, not confirmed bacteriologically or histologically
A16.3	A16	A15-A19	Respiratory tuberculosis, not confirmed bacteriologically or histologically
A16.7	A16	A15-A19	Respiratory tuberculosis, not confirmed bacteriologically or histologically
A16.2	A16	A15-A19	Respiratory tuberculosis, not confirmed bacteriologically or histologically
A16.9	A16	A15-A19	Respiratory tuberculosis, not confirmed bacteriologically or histologically
A16.8	A16	A15-A19	Respiratory tuberculosis, not confirmed bacteriologically or histologically
A17.1	A17	A15-A19	Tuberculosis of nervous system
A17	A17	A15-A19	Tuberculosis of nervous system
A17.9	A17	A15-A19	Tuberculosis of nervous system
A17.8	A17	A15-A19	Tuberculosis of nervous system
A17.0	A17	A15-A19	Tuberculosis of nervous system
A18.0	A18	A15-A19	Tuberculosis of other organs
A18.7	A18	A15-A19	Tuberculosis of other organs
A18	A18	A15-A19	Tuberculosis of other organs
A18.1	A18	A15-A19	Tuberculosis of other organs
A18.6	A18	A15-A19	Tuberculosis of other organs
A18.4	A18	A15-A19	Tuberculosis of other organs
A18.8	A18	A15-A19	Tuberculosis of other organs
A18.5	A18	A15-A19	Tuberculosis of other organs
A18.3	A18	A15-A19	Tuberculosis of other organs
A18.2	A18	A15-A19	Tuberculosis of other organs
A19.9	A19	A15-A19	Miliary tuberculosis
A19.0	A19	A15-A19	Miliary tuberculosis
A19.1	A19	A15-A19	Miliary tuberculosis
A19.8	A19	A15-A19	Miliary tuberculosis
A19.2	A19	A15-A19	Miliary tuberculosis
A19	A19	A15-A19	Miliary tuberculosis
A20.2	A20	A20-A28	Plague
A20.7	A20	A20-A28	Plague
A20	A20	A20-A28	Plague
A20.9	A20	A20-A28	Plague
A20.1	A20	A20-A28	Plague
A20.8	A20	A20-A28	Plague
A20.0	A20	A20-A28	Plague
A20.3	A20	A20-A28	Plague
A21.1	A21	A20-A28	Tularaemia
A21.8	A21	A20-A28	Tularaemia
A21.7	A21	A20-A28	Tularaemia
A21.0	A21	A20-A28	Tularaemia
A21.3	A21	A20-A28	Tularaemia
A21.9	A21	A20-A28	Tularaemia
A21	A21	A20-A28	Tularaemia
A21.2	A21	A20-A28	Tularaemia
A22	A22	A20-A28	Anthrax
A22.9	A22	A20-A28	Anthrax
A22.2	A22	A20-A28	Anthrax
A22.7	A22	A20-A28	Anthrax
A22.8	A22	A20-A28	Anthrax
A22.1	A22	A20-A28	Anthrax
A22.0	A22	A20-A28	Anthrax
A23	A23	A20-A28	Brucellosis
A23.0	A23	A20-A28	Brucellosis
A23.1	A23	A20-A28	Brucellosis
A23.2	A23	A20-A28	Brucellosis
A23.8	A23	A20-A28	Brucellosis
A23.3	A23	A20-A28	Brucellosis
A23.9	A23	A20-A28	Brucellosis
A24.0	A24	A20-A28	Glanders and melioidosis
A24.2	A24	A20-A28	Glanders and melioidosis
A24.4	A24	A20-A28	Glanders and melioidosis
A24	A24	A20-A28	Glanders and melioidosis
A24.3	A24	A20-A28	Glanders and melioidosis
A24.1	A24	A20-A28	Glanders and melioidosis
A25.0	A25	A20-A28	Rat-bite fevers
A25.9	A25	A20-A28	Rat-bite fevers
A25	A25	A20-A28	Rat-bite fevers
A25.1	A25	A20-A28	Rat-bite fevers
A26.8	A26	A20-A28	Erysipeloid
A26	A26	A20-A28	Erysipeloid
A26.0	A26	A20-A28	Erysipeloid
A26.7	A26	A20-A28	Erysipeloid
A26.9	A26	A20-A28	Erysipeloid
A27.8	A27	A20-A28	Leptospirosis
A27.0	A27	A20-A28	Leptospirosis
A27	A27	A20-A28	Leptospirosis
A27.9	A27	A20-A28	Leptospirosis
A28.0	A28	A20-A28	Other zoonotic bacterial diseases, not elsewhere classified
A28.8	A28	A20-A28	Other zoonotic bacterial diseases, not elsewhere classified
A28.9	A28	A20-A28	Other zoonotic bacterial diseases, not elsewhere classified
A28.2	A28	A20-A28	Other zoonotic bacterial diseases, not elsewhere classified
A28	A28	A20-A28	Other zoonotic bacterial diseases, not elsewhere classified
A28.1	A28	A20-A28	Other zoonotic bacterial diseases, not elsewhere classified
A30.3	A30	A30-A49	Leprosy [Hansen's disease]
A30.0	A30	A30-A49	Leprosy [Hansen's disease]
A30.5	A30	A30-A49	Leprosy [Hansen's disease]
A30.4	A30	A30-A49	Leprosy [Hansen's disease]
A30	A30	A30-A49	Leprosy [Hansen's disease]
A30.8	A30	A30-A49	Leprosy [Hansen's disease]
A30.1	A30	A30-A49	Leprosy [Hansen's disease]
A30.2	A30	A30-A49	Leprosy [Hansen's disease]
A30.9	A30	A30-A49	Leprosy [Hansen's disease]
A31.9	A31	A30-A49	Infection due to other mycobacteria
A31.1	A31	A30-A49	Infection due to other mycobacteria
A31.8	A31	A30-A49	Infection due to other mycobacteria
A31.0	A31	A30-A49	Infection due to other mycobacteria
A31	A31	A30-A49	Infection due to other mycobacteria
A32.0	A32	A30-A49	Listeriosis
A32.9	A32	A30-A49	Listeriosis
A32.1	A32	A30-A49	Listeriosis
A32.7	A32	A30-A49	Listeriosis
A32.8	A32	A30-A49	Listeriosis
A32	A32	A30-A49	Listeriosis
A33	A33	A30-A49	Tetanus neonatorum
A34	A34	A30-A49	Obstetrical tetanus
A35	A35	A30-A49	Other tetanus
A36	A36	A30-A49	Diphtheria
A36.1	A36	A30-A49	Diphtheria
A36.8	A36	A30-A49	Diphtheria
A36.9	A36	A30-A49	Diphtheria
A36.2	A36	A30-A49	Diphtheria
A36.0	A36	A30-A49	Diphtheria
A36.3	A36	A30-A49	Diphtheria
A37	A37	A30-A49	Whooping cough
A37.8	A37	A30-A49	Whooping cough
A37.1	A37	A30-A49	Whooping cough
A37.0	A37	A30-A49	Whooping cough
A37.9	A37	A30-A49	Whooping cough
A38	A38	A30-A49	Scarlet fever
A39.0	A39	A30-A49	Meningococcal infection
A39.2	A39	A30-A49	Meningococcal infection
A39.8	A39	A30-A49	Meningococcal infection
A39	A39	A30-A49	Meningococcal infection
A39.5	A39	A30-A49	Meningococcal infection
A39.1	A39	A30-A49	Meningococcal infection
A39.4	A39	A30-A49	Meningococcal infection
A39.9	A39	A30-A49	Meningococcal infection
A39.3	A39	A30-A49	Meningococcal infection
A40.0	A40	A30-A49	Streptococcal septicaemia
A40.3	A40	A30-A49	Streptococcal septicaemia
A40	A40	A30-A49	Streptococcal septicaemia
A40.1	A40	A30-A49	Streptococcal septicaemia
A40.8	A40	A30-A49	Streptococcal septicaemia
A40.2	A40	A30-A49	Streptococcal septicaemia
A40.9	A40	A30-A49	Streptococcal septicaemia
A41.3	A41	A30-A49	Other septicaemia
A41.0	A41	A30-A49	Other septicaemia
A41.1	A41	A30-A49	Other septicaemia
A41.5	A41	A30-A49	Other septicaemia
A41.4	A41	A30-A49	Other septicaemia
A41.8	A41	A30-A49	Other septicaemia
A41	A41	A30-A49	Other septicaemia
A41.9	A41	A30-A49	Other septicaemia
A41.2	A41	A30-A49	Other septicaemia
A42.0	A42	A30-A49	Actinomycosis
A42.7	A42	A30-A49	Actinomycosis
A42	A42	A30-A49	Actinomycosis
A42.2	A42	A30-A49	Actinomycosis
A42.8	A42	A30-A49	Actinomycosis
A42.1	A42	A30-A49	Actinomycosis
A42.9	A42	A30-A49	Actinomycosis
A43.9	A43	A30-A49	Nocardiosis
A43.8	A43	A30-A49	Nocardiosis
A43	A43	A30-A49	Nocardiosis
A43.1	A43	A30-A49	Nocardiosis
A43.0	A43	A30-A49	Nocardiosis
A44	A44	A30-A49	Bartonellosis
A44.0	A44	A30-A49	Bartonellosis
A44.1	A44	A30-A49	Bartonellosis
A44.9	A44	A30-A49	Bartonellosis
A44.8	A44	A30-A49	Bartonellosis
A46	A46	A30-A49	Erysipelas
A48.3	A48	A30-A49	Other bacterial diseases, not elsewhere classified
A48.2	A48	A30-A49	Other bacterial diseases, not elsewhere classified
A48.8	A48	A30-A49	Other bacterial diseases, not elsewhere classified
A48.0	A48	A30-A49	Other bacterial diseases, not elsewhere classified
A48.4	A48	A30-A49	Other bacterial diseases, not elsewhere classified
A48.1	A48	A30-A49	Other bacterial diseases, not elsewhere classified
A48	A48	A30-A49	Other bacterial diseases, not elsewhere classified
A49.0	A49	A30-A49	Bacterial infection of unspecified site
A49.8	A49	A30-A49	Bacterial infection of unspecified site
A49	A49	A30-A49	Bacterial infection of unspecified site
A49.3	A49	A30-A49	Bacterial infection of unspecified site
A49.9	A49	A30-A49	Bacterial infection of unspecified site
A49.1	A49	A30-A49	Bacterial infection of unspecified site
A49.2	A49	A30-A49	Bacterial infection of unspecified site
A50.6	A50	A50-A64	Congenital syphilis
A50.0	A50	A50-A64	Congenital syphilis
A50.2	A50	A50-A64	Congenital syphilis
A50.4	A50	A50-A64	Congenital syphilis
A50.5	A50	A50-A64	Congenital syphilis
A50.9	A50	A50-A64	Congenital syphilis
A50	A50	A50-A64	Congenital syphilis
A50.3	A50	A50-A64	Congenital syphilis
A50.1	A50	A50-A64	Congenital syphilis
A50.7	A50	A50-A64	Congenital syphilis
A51.5	A51	A50-A64	Early syphilis
A51.9	A51	A50-A64	Early syphilis
A51.0	A51	A50-A64	Early syphilis
A51.2	A51	A50-A64	Early syphilis
A51.1	A51	A50-A64	Early syphilis
A51.3	A51	A50-A64	Early syphilis
A51	A51	A50-A64	Early syphilis
A51.4	A51	A50-A64	Early syphilis
A52.8	A52	A50-A64	Late syphilis
A52.3	A52	A50-A64	Late syphilis
A52.1	A52	A50-A64	Late syphilis
A52.7	A52	A50-A64	Late syphilis
A52.2	A52	A50-A64	Late syphilis
A52	A52	A50-A64	Late syphilis
A52.9	A52	A50-A64	Late syphilis
A52.0	A52	A50-A64	Late syphilis
A53.0	A53	A50-A64	Other and unspecified syphilis
A53.9	A53	A50-A64	Other and unspecified syphilis
A53	A53	A50-A64	Other and unspecified syphilis
A54	A54	A50-A64	Gonococcal infection
A54.9	A54	A50-A64	Gonococcal infection
A54.0	A54	A50-A64	Gonococcal infection
A54.1	A54	A50-A64	Gonococcal infection
A54.5	A54	A50-A64	Gonococcal infection
A54.6	A54	A50-A64	Gonococcal infection
A54.2	A54	A50-A64	Gonococcal infection
A54.3	A54	A50-A64	Gonococcal infection
A54.4	A54	A50-A64	Gonococcal infection
A54.8	A54	A50-A64	Gonococcal infection
A55	A55	A50-A64	Chlamydial lymphogranuloma (venereum)
A56	A56	A50-A64	Other sexually transmitted chlamydial diseases
A56.0	A56	A50-A64	Other sexually transmitted chlamydial diseases
A56.8	A56	A50-A64	Other sexually transmitted chlamydial diseases
A56.2	A56	A50-A64	Other sexually transmitted chlamydial diseases
A56.4	A56	A50-A64	Other sexually transmitted chlamydial diseases
A56.1	A56	A50-A64	Other sexually transmitted chlamydial diseases
A56.3	A56	A50-A64	Other sexually transmitted chlamydial diseases
A57	A57	A50-A64	Chancroid
A58	A58	A50-A64	Granuloma inguinale
A59.8	A59	A50-A64	Trichomoniasis
A59	A59	A50-A64	Trichomoniasis
A59.0	A59	A50-A64	Trichomoniasis
A59.9	A59	A50-A64	Trichomoniasis
A60.0	A60	A50-A64	Anogenital herpesviral [herpes simplex] infection
A60.1	A60	A50-A64	Anogenital herpesviral [herpes simplex] infection
A60	A60	A50-A64	Anogenital herpesviral [herpes simplex] infection
A60.9	A60	A50-A64	Anogenital herpesviral [herpes simplex] infection
A63	A63	A50-A64	Other predominantly sexually transmitted diseases, not elsewhere classified
A63.08	A63	A50-A64	Other predominantly sexually transmitted diseases, not elsewhere classified
A63.0	A63	A50-A64	Other predominantly sexually transmitted diseases, not elsewhere classified
A63.00	A63	A50-A64	Other predominantly sexually transmitted diseases, not elsewhere classified
A63.8	A63	A50-A64	Other predominantly sexually transmitted diseases, not elsewhere classified
A64	A64	A50-A64	Unspecified sexually transmitted disease
A65	A65	A65-A69	Nonvenereal syphilis
A66.5	A66	A65-A69	Yaws
A66.0	A66	A65-A69	Yaws
A66	A66	A65-A69	Yaws
A66.6	A66	A65-A69	Yaws
A66.7	A66	A65-A69	Yaws
A66.1	A66	A65-A69	Yaws
A66.9	A66	A65-A69	Yaws
A66.8	A66	A65-A69	Yaws
A66.2	A66	A65-A69	Yaws
A66.4	A66	A65-A69	Yaws
A66.3	A66	A65-A69	Yaws
A67.9	A67	A65-A69	Pinta [carate]
A67	A67	A65-A69	Pinta [carate]
A67.2	A67	A65-A69	Pinta [carate]
A67.3	A67	A65-A69	Pinta [carate]
A67.0	A67	A65-A69	Pinta [carate]
A67.1	A67	A65-A69	Pinta [carate]
A68.9	A68	A65-A69	Relapsing fevers
A68	A68	A65-A69	Relapsing fevers
A68.0	A68	A65-A69	Relapsing fevers
A68.1	A68	A65-A69	Relapsing fevers
A69.1	A69	A65-A69	Other spirochaetal infections
A69.2	A69	A65-A69	Other spirochaetal infections
A69.9	A69	A65-A69	Other spirochaetal infections
A69.0	A69	A65-A69	Other spirochaetal infections
A69.8	A69	A65-A69	Other spirochaetal infections
A69	A69	A65-A69	Other spirochaetal infections
A70	A70	A70-A74	Chlamydia psittaci infection
A71.0	A71	A70-A74	Trachoma
A71	A71	A70-A74	Trachoma
A71.9	A71	A70-A74	Trachoma
A71.1	A71	A70-A74	Trachoma
A74.9	A74	A70-A74	Other diseases caused by chlamydiae
A74	A74	A70-A74	Other diseases caused by chlamydiae
A74.8	A74	A70-A74	Other diseases caused by chlamydiae
A74.0	A74	A70-A74	Other diseases caused by chlamydiae
A75	A75	A75-A79	Typhus fever
A75.2	A75	A75-A79	Typhus fever
A75.1	A75	A75-A79	Typhus fever
A75.3	A75	A75-A79	Typhus fever
A75.9	A75	A75-A79	Typhus fever
A75.0	A75	A75-A79	Typhus fever
A77.9	A77	A75-A79	Spotted fever [tick-borne rickettsioses]
A77.2	A77	A75-A79	Spotted fever [tick-borne rickettsioses]
A77	A77	A75-A79	Spotted fever [tick-borne rickettsioses]
A77.8	A77	A75-A79	Spotted fever [tick-borne rickettsioses]
A77.3	A77	A75-A79	Spotted fever [tick-borne rickettsioses]
A77.1	A77	A75-A79	Spotted fever [tick-borne rickettsioses]
A77.0	A77	A75-A79	Spotted fever [tick-borne rickettsioses]
A78	A78	A75-A79	Q fever
A79.8	A79	A75-A79	Other rickettsioses
A79.1	A79	A75-A79	Other rickettsioses
A79.9	A79	A75-A79	Other rickettsioses
A79	A79	A75-A79	Other rickettsioses
A79.0	A79	A75-A79	Other rickettsioses
A80.3	A80	A80-A89	Acute poliomyelitis
A80.1	A80	A80-A89	Acute poliomyelitis
A80	A80	A80-A89	Acute poliomyelitis
A80.0	A80	A80-A89	Acute poliomyelitis
A80.4	A80	A80-A89	Acute poliomyelitis
A80.9	A80	A80-A89	Acute poliomyelitis
A80.2	A80	A80-A89	Acute poliomyelitis
A81	A81	A80-A89	Atypical virus infections of central nervous system
A81.9	A81	A80-A89	Atypical virus infections of central nervous system
A81.2	A81	A80-A89	Atypical virus infections of central nervous system
A81.8	A81	A80-A89	Atypical virus infections of central nervous system
A81.0	A81	A80-A89	Atypical virus infections of central nervous system
A81.1	A81	A80-A89	Atypical virus infections of central nervous system
A82.1	A82	A80-A89	Rabies
A82.9	A82	A80-A89	Rabies
A82.0	A82	A80-A89	Rabies
A82	A82	A80-A89	Rabies
A83.8	A83	A80-A89	Mosquito-borne viral encephalitis
A83.5	A83	A80-A89	Mosquito-borne viral encephalitis
A83.9	A83	A80-A89	Mosquito-borne viral encephalitis
A83.6	A83	A80-A89	Mosquito-borne viral encephalitis
A83.0	A83	A80-A89	Mosquito-borne viral encephalitis
A83.2	A83	A80-A89	Mosquito-borne viral encephalitis
A83.3	A83	A80-A89	Mosquito-borne viral encephalitis
A83.4	A83	A80-A89	Mosquito-borne viral encephalitis
A83.1	A83	A80-A89	Mosquito-borne viral encephalitis
A83	A83	A80-A89	Mosquito-borne viral encephalitis
A84.0	A84	A80-A89	Tick-borne viral encephalitis
A84.8	A84	A80-A89	Tick-borne viral encephalitis
A84.1	A84	A80-A89	Tick-borne viral encephalitis
A84.9	A84	A80-A89	Tick-borne viral encephalitis
A84	A84	A80-A89	Tick-borne viral encephalitis
A85.8	A85	A80-A89	Other viral encephalitis, not elsewhere classified
A85	A85	A80-A89	Other viral encephalitis, not elsewhere classified
A85.2	A85	A80-A89	Other viral encephalitis, not elsewhere classified
A85.0	A85	A80-A89	Other viral encephalitis, not elsewhere classified
A85.1	A85	A80-A89	Other viral encephalitis, not elsewhere classified
A86	A86	A80-A89	Unspecified viral encephalitis
A87.2	A87	A80-A89	Viral meningitis
A87.9	A87	A80-A89	Viral meningitis
A87	A87	A80-A89	Viral meningitis
A87.0	A87	A80-A89	Viral meningitis
A87.8	A87	A80-A89	Viral meningitis
A87.1	A87	A80-A89	Viral meningitis
A88	A88	A80-A89	Other viral infections of central nervous system, not elsewhere classified
A88.0	A88	A80-A89	Other viral infections of central nervous system, not elsewhere classified
A88.8	A88	A80-A89	Other viral infections of central nervous system, not elsewhere classified
A88.1	A88	A80-A89	Other viral infections of central nervous system, not elsewhere classified
A89	A89	A80-A89	Unspecified viral infection of central nervous system
A90	A90	A90-A99	Dengue fever [classical dengue]
A91	A91	A90-A99	Dengue haemorrhagic fever
A92.4	A92	A90-A99	Other mosquito-borne viral fevers
A92	A92	A90-A99	Other mosquito-borne viral fevers
A92.3	A92	A90-A99	Other mosquito-borne viral fevers
A92.0	A92	A90-A99	Other mosquito-borne viral fevers
A92.9	A92	A90-A99	Other mosquito-borne viral fevers
A92.1	A92	A90-A99	Other mosquito-borne viral fevers
A92.8	A92	A90-A99	Other mosquito-borne viral fevers
A92.2	A92	A90-A99	Other mosquito-borne viral fevers
A93.1	A93	A90-A99	Other arthropod-borne viral fevers, not elsewhere classified
A93.2	A93	A90-A99	Other arthropod-borne viral fevers, not elsewhere classified
A93.8	A93	A90-A99	Other arthropod-borne viral fevers, not elsewhere classified
A93.0	A93	A90-A99	Other arthropod-borne viral fevers, not elsewhere classified
A93	A93	A90-A99	Other arthropod-borne viral fevers, not elsewhere classified
A94	A94	A90-A99	Unspecified arthropod-borne viral fever
A95.0	A95	A90-A99	Yellow fever
A95.9	A95	A90-A99	Yellow fever
A95.1	A95	A90-A99	Yellow fever
A95	A95	A90-A99	Yellow fever
A96.8	A96	A90-A99	Arenaviral haemorrhagic fever
A96.9	A96	A90-A99	Arenaviral haemorrhagic fever
A96.2	A96	A90-A99	Arenaviral haemorrhagic fever
A96	A96	A90-A99	Arenaviral haemorrhagic fever
A96.1	A96	A90-A99	Arenaviral haemorrhagic fever
A96.0	A96	A90-A99	Arenaviral haemorrhagic fever
A98.2	A98	A90-A99	Other viral haemorrhagic fevers, not elsewhere classified
A98.0	A98	A90-A99	Other viral haemorrhagic fevers, not elsewhere classified
A98.3	A98	A90-A99	Other viral haemorrhagic fevers, not elsewhere classified
A98.8	A98	A90-A99	Other viral haemorrhagic fevers, not elsewhere classified
A98	A98	A90-A99	Other viral haemorrhagic fevers, not elsewhere classified
A98.4	A98	A90-A99	Other viral haemorrhagic fevers, not elsewhere classified
A98.5	A98	A90-A99	Other viral haemorrhagic fevers, not elsewhere classified
A98.1	A98	A90-A99	Other viral haemorrhagic fevers, not elsewhere classified
A99	A99	A90-A99	Unspecified viral haemorrhagic fever
B00.0	B00	B00-B09	Herpesviral [herpes simplex] infections
B00	B00	B00-B09	Herpesviral [herpes simplex] infections
B00.5	B00	B00-B09	Herpesviral [herpes simplex] infections
B00.1	B00	B00-B09	Herpesviral [herpes simplex] infections
B00.7	B00	B00-B09	Herpesviral [herpes simplex] infections
B00.9	B00	B00-B09	Herpesviral [herpes simplex] infections
B00.3	B00	B00-B09	Herpesviral [herpes simplex] infections
B00.4	B00	B00-B09	Herpesviral [herpes simplex] infections
B00.8	B00	B00-B09	Herpesviral [herpes simplex] infections
B00.2	B00	B00-B09	Herpesviral [herpes simplex] infections
B01.8	B01	B00-B09	Varicella [chickenpox]
B01.0	B01	B00-B09	Varicella [chickenpox]
B01.9	B01	B00-B09	Varicella [chickenpox]
B01.1	B01	B00-B09	Varicella [chickenpox]
B01.2	B01	B00-B09	Varicella [chickenpox]
B01	B01	B00-B09	Varicella [chickenpox]
B02.7	B02	B00-B09	Zoster [herpes zoster]
B02.8	B02	B00-B09	Zoster [herpes zoster]
B02.2	B02	B00-B09	Zoster [herpes zoster]
B02.0	B02	B00-B09	Zoster [herpes zoster]
B02.9	B02	B00-B09	Zoster [herpes zoster]
B02.3	B02	B00-B09	Zoster [herpes zoster]
B02.1	B02	B00-B09	Zoster [herpes zoster]
B02	B02	B00-B09	Zoster [herpes zoster]
B03	B03	B00-B09	Smallpox
B04	B04	B00-B09	Monkeypox
B05.0	B05	B00-B09	Measles
B05.4	B05	B00-B09	Measles
B05.1	B05	B00-B09	Measles
B05.2	B05	B00-B09	Measles
B05.8	B05	B00-B09	Measles
B05	B05	B00-B09	Measles
B05.9	B05	B00-B09	Measles
B05.3	B05	B00-B09	Measles
B06.0	B06	B00-B09	Rubella [German measles]
B06	B06	B00-B09	Rubella [German measles]
B06.9	B06	B00-B09	Rubella [German measles]
B06.8	B06	B00-B09	Rubella [German measles]
B07	B07	B00-B09	Viral warts
B08.4	B08	B00-B09	Other viral infections characterized by skin and mucous membrane lesions, not elsewhere classified
B08.2	B08	B00-B09	Other viral infections characterized by skin and mucous membrane lesions, not elsewhere classified
B08.1	B08	B00-B09	Other viral infections characterized by skin and mucous membrane lesions, not elsewhere classified
B08.3	B08	B00-B09	Other viral infections characterized by skin and mucous membrane lesions, not elsewhere classified
B08.0	B08	B00-B09	Other viral infections characterized by skin and mucous membrane lesions, not elsewhere classified
B08.5	B08	B00-B09	Other viral infections characterized by skin and mucous membrane lesions, not elsewhere classified
B08.8	B08	B00-B09	Other viral infections characterized by skin and mucous membrane lesions, not elsewhere classified
B08	B08	B00-B09	Other viral infections characterized by skin and mucous membrane lesions, not elsewhere classified
B09	B09	B00-B09	Unspecified viral infection characterized by skin and mucous membrane lesions
B15.9	B15	B15-B19	Acute hepatitis A
B15.0	B15	B15-B19	Acute hepatitis A
B15	B15	B15-B19	Acute hepatitis A
B16.0	B16	B15-B19	Acute hepatitis B
B16.9	B16	B15-B19	Acute hepatitis B
B16.1	B16	B15-B19	Acute hepatitis B
B16.2	B16	B15-B19	Acute hepatitis B
B16	B16	B15-B19	Acute hepatitis B
B17.2	B17	B15-B19	Other acute viral hepatitis
B17.9	B17	B15-B19	Other acute viral hepatitis
B17.8	B17	B15-B19	Other acute viral hepatitis
B17.1	B17	B15-B19	Other acute viral hepatitis
B17	B17	B15-B19	Other acute viral hepatitis
B17.0	B17	B15-B19	Other acute viral hepatitis
B18.9	B18	B15-B19	Chronic viral hepatitis
B18.1	B18	B15-B19	Chronic viral hepatitis
B18.0	B18	B15-B19	Chronic viral hepatitis
B18.8	B18	B15-B19	Chronic viral hepatitis
B18.2	B18	B15-B19	Chronic viral hepatitis
B18	B18	B15-B19	Chronic viral hepatitis
B19.0	B19	B15-B19	Unspecified viral hepatitis
B19.9	B19	B15-B19	Unspecified viral hepatitis
B19	B19	B15-B19	Unspecified viral hepatitis
B20.2	B20	B20-B24	Human immunodeficiency virus [HIV] disease resulting in infectious and parasitic diseases
B20.4	B20	B20-B24	Human immunodeficiency virus [HIV] disease resulting in infectious and parasitic diseases
B20.8	B20	B20-B24	Human immunodeficiency virus [HIV] disease resulting in infectious and parasitic diseases
B20.7	B20	B20-B24	Human immunodeficiency virus [HIV] disease resulting in infectious and parasitic diseases
B20.5	B20	B20-B24	Human immunodeficiency virus [HIV] disease resulting in infectious and parasitic diseases
B20.9	B20	B20-B24	Human immunodeficiency virus [HIV] disease resulting in infectious and parasitic diseases
B20.6	B20	B20-B24	Human immunodeficiency virus [HIV] disease resulting in infectious and parasitic diseases
B20.0	B20	B20-B24	Human immunodeficiency virus [HIV] disease resulting in infectious and parasitic diseases
B20.1	B20	B20-B24	Human immunodeficiency virus [HIV] disease resulting in infectious and parasitic diseases
B20.3	B20	B20-B24	Human immunodeficiency virus [HIV] disease resulting in infectious and parasitic diseases
B20	B20	B20-B24	Human immunodeficiency virus [HIV] disease resulting in infectious and parasitic diseases
B21.0	B21	B20-B24	Human immunodeficiency virus [HIV] disease resulting in malignant neoplasms
B21	B21	B20-B24	Human immunodeficiency virus [HIV] disease resulting in malignant neoplasms
B21.3	B21	B20-B24	Human immunodeficiency virus [HIV] disease resulting in malignant neoplasms
B21.7	B21	B20-B24	Human immunodeficiency virus [HIV] disease resulting in malignant neoplasms
B21.2	B21	B20-B24	Human immunodeficiency virus [HIV] disease resulting in malignant neoplasms
B21.8	B21	B20-B24	Human immunodeficiency virus [HIV] disease resulting in malignant neoplasms
B21.1	B21	B20-B24	Human immunodeficiency virus [HIV] disease resulting in malignant neoplasms
B21.9	B21	B20-B24	Human immunodeficiency virus [HIV] disease resulting in malignant neoplasms
B22.1	B22	B20-B24	Human immunodeficiency virus [HIV] disease resulting in other specified diseases
B22.2	B22	B20-B24	Human immunodeficiency virus [HIV] disease resulting in other specified diseases
B22	B22	B20-B24	Human immunodeficiency virus [HIV] disease resulting in other specified diseases
B22.7	B22	B20-B24	Human immunodeficiency virus [HIV] disease resulting in other specified diseases
B22.0	B22	B20-B24	Human immunodeficiency virus [HIV] disease resulting in other specified diseases
B23.0	B23	B20-B24	Human immunodeficiency virus [HIV] disease resulting in other conditions
B23.2	B23	B20-B24	Human immunodeficiency virus [HIV] disease resulting in other conditions
B23	B23	B20-B24	Human immunodeficiency virus [HIV] disease resulting in other conditions
B23.8	B23	B20-B24	Human immunodeficiency virus [HIV] disease resulting in other conditions
B23.1	B23	B20-B24	Human immunodeficiency virus [HIV] disease resulting in other conditions
B24	B24	B20-B24	Unspecified human immunodeficiency virus [HIV] disease
B24.+0	B24	B20-B24	Unspecified human immunodeficiency virus [HIV] disease
B24.+9	B24	B20-B24	Unspecified human immunodeficiency virus [HIV] disease
B24.+1	B24	B20-B24	Unspecified human immunodeficiency virus [HIV] disease
B25.8	B25	B25-B34	Cytomegaloviral disease
B25.1	B25	B25-B34	Cytomegaloviral disease
B25	B25	B25-B34	Cytomegaloviral disease
B25.2	B25	B25-B34	Cytomegaloviral disease
B25.9	B25	B25-B34	Cytomegaloviral disease
B25.0	B25	B25-B34	Cytomegaloviral disease
B26.9	B26	B25-B34	Mumps
B26.2	B26	B25-B34	Mumps
B26.1	B26	B25-B34	Mumps
B26.8	B26	B25-B34	Mumps
B26.0	B26	B25-B34	Mumps
B26	B26	B25-B34	Mumps
B26.3	B26	B25-B34	Mumps
B27	B27	B25-B34	Infectious mononucleosis
B27.9	B27	B25-B34	Infectious mononucleosis
B27.1	B27	B25-B34	Infectious mononucleosis
B27.0	B27	B25-B34	Infectious mononucleosis
B27.8	B27	B25-B34	Infectious mononucleosis
B30.8	B30	B25-B34	Viral conjunctivitis
B30.3	B30	B25-B34	Viral conjunctivitis
B30.0	B30	B25-B34	Viral conjunctivitis
B30.9	B30	B25-B34	Viral conjunctivitis
B30.1	B30	B25-B34	Viral conjunctivitis
B30.2	B30	B25-B34	Viral conjunctivitis
B30	B30	B25-B34	Viral conjunctivitis
B33.1	B33	B25-B34	Other viral diseases, not elsewhere classified
B33.0	B33	B25-B34	Other viral diseases, not elsewhere classified
B33.3	B33	B25-B34	Other viral diseases, not elsewhere classified
B33	B33	B25-B34	Other viral diseases, not elsewhere classified
B33.2	B33	B25-B34	Other viral diseases, not elsewhere classified
B33.8	B33	B25-B34	Other viral diseases, not elsewhere classified
B33.4	B33	B25-B34	Other viral diseases, not elsewhere classified
B34.0	B34	B25-B34	Viral infection of unspecified site
B34.3	B34	B25-B34	Viral infection of unspecified site
B34.1	B34	B25-B34	Viral infection of unspecified site
B34	B34	B25-B34	Viral infection of unspecified site
B34.9	B34	B25-B34	Viral infection of unspecified site
B34.2	B34	B25-B34	Viral infection of unspecified site
B34.8	B34	B25-B34	Viral infection of unspecified site
B34.4	B34	B25-B34	Viral infection of unspecified site
B35.0	B35	B35-B49	Dermatophytosis
B35.1	B35	B35-B49	Dermatophytosis
B35.5	B35	B35-B49	Dermatophytosis
B35.9	B35	B35-B49	Dermatophytosis
B35.6	B35	B35-B49	Dermatophytosis
B35.4	B35	B35-B49	Dermatophytosis
B35.3	B35	B35-B49	Dermatophytosis
B35.8	B35	B35-B49	Dermatophytosis
B35.2	B35	B35-B49	Dermatophytosis
B35	B35	B35-B49	Dermatophytosis
B36.3	B36	B35-B49	Other superficial mycoses
B36	B36	B35-B49	Other superficial mycoses
B36.9	B36	B35-B49	Other superficial mycoses
B36.0	B36	B35-B49	Other superficial mycoses
B36.1	B36	B35-B49	Other superficial mycoses
B36.8	B36	B35-B49	Other superficial mycoses
B36.2	B36	B35-B49	Other superficial mycoses
B37.4	B37	B35-B49	Candidiasis
B37.2	B37	B35-B49	Candidiasis
B37.6	B37	B35-B49	Candidiasis
B37.0	B37	B35-B49	Candidiasis
B37.1	B37	B35-B49	Candidiasis
B37.8	B37	B35-B49	Candidiasis
B37.9	B37	B35-B49	Candidiasis
B37.7	B37	B35-B49	Candidiasis
B37.3	B37	B35-B49	Candidiasis
B37.5	B37	B35-B49	Candidiasis
B37	B37	B35-B49	Candidiasis
B38.0	B38	B35-B49	Coccidioidomycosis
B38.9	B38	B35-B49	Coccidioidomycosis
B38.3	B38	B35-B49	Coccidioidomycosis
B38	B38	B35-B49	Coccidioidomycosis
B38.4	B38	B35-B49	Coccidioidomycosis
B38.7	B38	B35-B49	Coccidioidomycosis
B38.1	B38	B35-B49	Coccidioidomycosis
B38.8	B38	B35-B49	Coccidioidomycosis
B38.2	B38	B35-B49	Coccidioidomycosis
B39.3	B39	B35-B49	Histoplasmosis
B39.9	B39	B35-B49	Histoplasmosis
B39.5	B39	B35-B49	Histoplasmosis
B39.4	B39	B35-B49	Histoplasmosis
B39.0	B39	B35-B49	Histoplasmosis
B39	B39	B35-B49	Histoplasmosis
B39.1	B39	B35-B49	Histoplasmosis
B39.2	B39	B35-B49	Histoplasmosis
B40.3	B40	B35-B49	Blastomycosis
B40	B40	B35-B49	Blastomycosis
B40.2	B40	B35-B49	Blastomycosis
B40.0	B40	B35-B49	Blastomycosis
B40.9	B40	B35-B49	Blastomycosis
B40.8	B40	B35-B49	Blastomycosis
B40.7	B40	B35-B49	Blastomycosis
B40.1	B40	B35-B49	Blastomycosis
B41.8	B41	B35-B49	Paracoccidioidomycosis
B41.0	B41	B35-B49	Paracoccidioidomycosis
B41.7	B41	B35-B49	Paracoccidioidomycosis
B41.9	B41	B35-B49	Paracoccidioidomycosis
B41	B41	B35-B49	Paracoccidioidomycosis
B42.9	B42	B35-B49	Sporotrichosis
B42.1	B42	B35-B49	Sporotrichosis
B42.7	B42	B35-B49	Sporotrichosis
B42.0	B42	B35-B49	Sporotrichosis
B42.8	B42	B35-B49	Sporotrichosis
B42	B42	B35-B49	Sporotrichosis
B43	B43	B35-B49	Chromomycosis and phaeomycotic abscess
B43.9	B43	B35-B49	Chromomycosis and phaeomycotic abscess
B43.1	B43	B35-B49	Chromomycosis and phaeomycotic abscess
B43.0	B43	B35-B49	Chromomycosis and phaeomycotic abscess
B43.2	B43	B35-B49	Chromomycosis and phaeomycotic abscess
B43.8	B43	B35-B49	Chromomycosis and phaeomycotic abscess
B44.1	B44	B35-B49	Aspergillosis
B44.7	B44	B35-B49	Aspergillosis
B44.9	B44	B35-B49	Aspergillosis
B44.0	B44	B35-B49	Aspergillosis
B44.8	B44	B35-B49	Aspergillosis
B44	B44	B35-B49	Aspergillosis
B44.2	B44	B35-B49	Aspergillosis
B45.3	B45	B35-B49	Cryptococcosis
B45.0	B45	B35-B49	Cryptococcosis
B45.7	B45	B35-B49	Cryptococcosis
B45.2	B45	B35-B49	Cryptococcosis
B45	B45	B35-B49	Cryptococcosis
B45.8	B45	B35-B49	Cryptococcosis
B45.9	B45	B35-B49	Cryptococcosis
B45.1	B45	B35-B49	Cryptococcosis
B46	B46	B35-B49	Zygomycosis
B46.5	B46	B35-B49	Zygomycosis
B46.1	B46	B35-B49	Zygomycosis
B46.4	B46	B35-B49	Zygomycosis
B46.9	B46	B35-B49	Zygomycosis
B46.3	B46	B35-B49	Zygomycosis
B46.8	B46	B35-B49	Zygomycosis
B46.2	B46	B35-B49	Zygomycosis
B46.0	B46	B35-B49	Zygomycosis
B47.0	B47	B35-B49	Mycetoma
B47.9	B47	B35-B49	Mycetoma
B47	B47	B35-B49	Mycetoma
B47.1	B47	B35-B49	Mycetoma
B48.3	B48	B35-B49	Other mycoses, not elsewhere classified
B48.0	B48	B35-B49	Other mycoses, not elsewhere classified
B48.4	B48	B35-B49	Other mycoses, not elsewhere classified
B48.7	B48	B35-B49	Other mycoses, not elsewhere classified
B48.1	B48	B35-B49	Other mycoses, not elsewhere classified
B48.2	B48	B35-B49	Other mycoses, not elsewhere classified
B48.8	B48	B35-B49	Other mycoses, not elsewhere classified
B48	B48	B35-B49	Other mycoses, not elsewhere classified
B49	B49	B35-B49	Unspecified mycosis
B50.0	B50	B50-B64	Plasmodium falciparum malaria
B50.9	B50	B50-B64	Plasmodium falciparum malaria
B50	B50	B50-B64	Plasmodium falciparum malaria
B50.8	B50	B50-B64	Plasmodium falciparum malaria
B51.9	B51	B50-B64	Plasmodium vivax malaria
B51	B51	B50-B64	Plasmodium vivax malaria
B51.8	B51	B50-B64	Plasmodium vivax malaria
B51.0	B51	B50-B64	Plasmodium vivax malaria
B52	B52	B50-B64	Plasmodium malariae malaria
B52.0	B52	B50-B64	Plasmodium malariae malaria
B52.9	B52	B50-B64	Plasmodium malariae malaria
B52.8	B52	B50-B64	Plasmodium malariae malaria
B53.1	B53	B50-B64	Other parasitologically confirmed malaria
B53.0	B53	B50-B64	Other parasitologically confirmed malaria
B53	B53	B50-B64	Other parasitologically confirmed malaria
B53.8	B53	B50-B64	Other parasitologically confirmed malaria
B54	B54	B50-B64	Unspecified malaria
B55.9	B55	B50-B64	Leishmaniasis
B55.2	B55	B50-B64	Leishmaniasis
B55	B55	B50-B64	Leishmaniasis
B55.0	B55	B50-B64	Leishmaniasis
B55.1	B55	B50-B64	Leishmaniasis
B56.0	B56	B50-B64	African trypanosomiasis
B56	B56	B50-B64	African trypanosomiasis
B56.9	B56	B50-B64	African trypanosomiasis
B56.1	B56	B50-B64	African trypanosomiasis
B57.0	B57	B50-B64	Chagas' disease
B57.5	B57	B50-B64	Chagas' disease
B57.1	B57	B50-B64	Chagas' disease
B57.4	B57	B50-B64	Chagas' disease
B57.3	B57	B50-B64	Chagas' disease
B57.2	B57	B50-B64	Chagas' disease
B57	B57	B50-B64	Chagas' disease
B58.9	B58	B50-B64	Toxoplasmosis
B58.3	B58	B50-B64	Toxoplasmosis
B58	B58	B50-B64	Toxoplasmosis
B58.8	B58	B50-B64	Toxoplasmosis
B58.0	B58	B50-B64	Toxoplasmosis
B58.2	B58	B50-B64	Toxoplasmosis
B58.1	B58	B50-B64	Toxoplasmosis
B59	B59	B50-B64	Pneumocystosis
B60	B60	B50-B64	Other protozoal diseases, not elsewhere classified
B60.0	B60	B50-B64	Other protozoal diseases, not elsewhere classified
B60.2	B60	B50-B64	Other protozoal diseases, not elsewhere classified
B60.1	B60	B50-B64	Other protozoal diseases, not elsewhere classified
B60.88	B60	B50-B64	Other protozoal diseases, not elsewhere classified
B60.8	B60	B50-B64	Other protozoal diseases, not elsewhere classified
B60.80	B60	B50-B64	Other protozoal diseases, not elsewhere classified
B64	B64	B50-B64	Unspecified protozoal disease
B65.3	B65	B65-B83	Schistosomiasis [bilharziasis]
B65	B65	B65-B83	Schistosomiasis [bilharziasis]
B65.1	B65	B65-B83	Schistosomiasis [bilharziasis]
B65.0	B65	B65-B83	Schistosomiasis [bilharziasis]
B65.9	B65	B65-B83	Schistosomiasis [bilharziasis]
B65.2	B65	B65-B83	Schistosomiasis [bilharziasis]
B65.8	B65	B65-B83	Schistosomiasis [bilharziasis]
B66.3	B66	B65-B83	Other fluke infections
B66.2	B66	B65-B83	Other fluke infections
B66.5	B66	B65-B83	Other fluke infections
B66.8	B66	B65-B83	Other fluke infections
B66.1	B66	B65-B83	Other fluke infections
B66	B66	B65-B83	Other fluke infections
B66.0	B66	B65-B83	Other fluke infections
B66.4	B66	B65-B83	Other fluke infections
B66.9	B66	B65-B83	Other fluke infections
B67.3	B67	B65-B83	Echinococcosis
B67.9	B67	B65-B83	Echinococcosis
B67	B67	B65-B83	Echinococcosis
B67.0	B67	B65-B83	Echinococcosis
B67.2	B67	B65-B83	Echinococcosis
B67.1	B67	B65-B83	Echinococcosis
B67.6	B67	B65-B83	Echinococcosis
B67.5	B67	B65-B83	Echinococcosis
B67.4	B67	B65-B83	Echinococcosis
B67.7	B67	B65-B83	Echinococcosis
B67.8	B67	B65-B83	Echinococcosis
B68.0	B68	B65-B83	Taeniasis
B68.9	B68	B65-B83	Taeniasis
B68	B68	B65-B83	Taeniasis
B68.1	B68	B65-B83	Taeniasis
B69.9	B69	B65-B83	Cysticercosis
B69.0	B69	B65-B83	Cysticercosis
B69	B69	B65-B83	Cysticercosis
B69.8	B69	B65-B83	Cysticercosis
B69.1	B69	B65-B83	Cysticercosis
B70.1	B70	B65-B83	Diphyllobothriasis and sparganosis
B70	B70	B65-B83	Diphyllobothriasis and sparganosis
B70.0	B70	B65-B83	Diphyllobothriasis and sparganosis
B71	B71	B65-B83	Other cestode infections
B71.1	B71	B65-B83	Other cestode infections
B71.0	B71	B65-B83	Other cestode infections
B71.9	B71	B65-B83	Other cestode infections
B71.8	B71	B65-B83	Other cestode infections
B72	B72	B65-B83	Dracunculiasis
B73	B73	B65-B83	Onchocerciasis
B74.8	B74	B65-B83	Filariasis
B74.9	B74	B65-B83	Filariasis
B74.2	B74	B65-B83	Filariasis
B74.0	B74	B65-B83	Filariasis
B74.4	B74	B65-B83	Filariasis
B74.1	B74	B65-B83	Filariasis
B74.3	B74	B65-B83	Filariasis
B74	B74	B65-B83	Filariasis
B75	B75	B65-B83	Trichinellosis
B76	B76	B65-B83	Hookworm diseases
B76.8	B76	B65-B83	Hookworm diseases
B76.1	B76	B65-B83	Hookworm diseases
B76.9	B76	B65-B83	Hookworm diseases
B76.0	B76	B65-B83	Hookworm diseases
B77.0	B77	B65-B83	Ascariasis
B77	B77	B65-B83	Ascariasis
B77.9	B77	B65-B83	Ascariasis
B77.8	B77	B65-B83	Ascariasis
B78.1	B78	B65-B83	Strongyloidiasis
B78.0	B78	B65-B83	Strongyloidiasis
B78	B78	B65-B83	Strongyloidiasis
B78.9	B78	B65-B83	Strongyloidiasis
B78.7	B78	B65-B83	Strongyloidiasis
B79	B79	B65-B83	Trichuriasis
B80	B80	B65-B83	Enterobiasis
B81.0	B81	B65-B83	Other intestinal helminthiases, not elsewhere classified
B81.4	B81	B65-B83	Other intestinal helminthiases, not elsewhere classified
B81.2	B81	B65-B83	Other intestinal helminthiases, not elsewhere classified
B81.3	B81	B65-B83	Other intestinal helminthiases, not elsewhere classified
B81	B81	B65-B83	Other intestinal helminthiases, not elsewhere classified
B81.8	B81	B65-B83	Other intestinal helminthiases, not elsewhere classified
B81.1	B81	B65-B83	Other intestinal helminthiases, not elsewhere classified
B82.0	B82	B65-B83	Unspecified intestinal parasitism
B82	B82	B65-B83	Unspecified intestinal parasitism
B82.9	B82	B65-B83	Unspecified intestinal parasitism
B83.2	B83	B65-B83	Other helminthiases
B83	B83	B65-B83	Other helminthiases
B83.0	B83	B65-B83	Other helminthiases
B83.1	B83	B65-B83	Other helminthiases
B83.9	B83	B65-B83	Other helminthiases
B83.3	B83	B65-B83	Other helminthiases
B83.4	B83	B65-B83	Other helminthiases
B83.8	B83	B65-B83	Other helminthiases
B85.2	B85	B85-B89	Pediculosis and phthiriasis
B85	B85	B85-B89	Pediculosis and phthiriasis
B85.1	B85	B85-B89	Pediculosis and phthiriasis
B85.3	B85	B85-B89	Pediculosis and phthiriasis
B85.0	B85	B85-B89	Pediculosis and phthiriasis
B85.4	B85	B85-B89	Pediculosis and phthiriasis
B86	B86	B85-B89	Scabies
B87.0	B87	B85-B89	Myiasis
B87.2	B87	B85-B89	Myiasis
B87.3	B87	B85-B89	Myiasis
B87	B87	B85-B89	Myiasis
B87.9	B87	B85-B89	Myiasis
B87.8	B87	B85-B89	Myiasis
B87.4	B87	B85-B89	Myiasis
B87.1	B87	B85-B89	Myiasis
B88.8	B88	B85-B89	Other infestations
B88.0	B88	B85-B89	Other infestations
B88.1	B88	B85-B89	Other infestations
B88.2	B88	B85-B89	Other infestations
B88.3	B88	B85-B89	Other infestations
B88	B88	B85-B89	Other infestations
B88.9	B88	B85-B89	Other infestations
B89	B89	B85-B89	Unspecified parasitic disease
B90.1	B90	B90-B94	Sequelae of tuberculosis
B90.8	B90	B90-B94	Sequelae of tuberculosis
B90.0	B90	B90-B94	Sequelae of tuberculosis
B90	B90	B90-B94	Sequelae of tuberculosis
B90.2	B90	B90-B94	Sequelae of tuberculosis
B90.9	B90	B90-B94	Sequelae of tuberculosis
B91	B91	B90-B94	Sequelae of poliomyelitis
B92	B92	B90-B94	Sequelae of leprosy
B94.1	B94	B90-B94	Sequelae of other and unspecified infectious and parasitic diseases
B94.9	B94	B90-B94	Sequelae of other and unspecified infectious and parasitic diseases
B94.0	B94	B90-B94	Sequelae of other and unspecified infectious and parasitic diseases
B94.2	B94	B90-B94	Sequelae of other and unspecified infectious and parasitic diseases
B94	B94	B90-B94	Sequelae of other and unspecified infectious and parasitic diseases
B94.8	B94	B90-B94	Sequelae of other and unspecified infectious and parasitic diseases
B95.3	B95	B95-B97	Streptococcus and staphylococcus as the cause of diseases classified to other chapters
B95	B95	B95-B97	Streptococcus and staphylococcus as the cause of diseases classified to other chapters
B95.7	B95	B95-B97	Streptococcus and staphylococcus as the cause of diseases classified to other chapters
B95.4	B95	B95-B97	Streptococcus and staphylococcus as the cause of diseases classified to other chapters
B95.5	B95	B95-B97	Streptococcus and staphylococcus as the cause of diseases classified to other chapters
B95.0	B95	B95-B97	Streptococcus and staphylococcus as the cause of diseases classified to other chapters
B95.6	B95	B95-B97	Streptococcus and staphylococcus as the cause of diseases classified to other chapters
B95.8	B95	B95-B97	Streptococcus and staphylococcus as the cause of diseases classified to other chapters
B95.1	B95	B95-B97	Streptococcus and staphylococcus as the cause of diseases classified to other chapters
B95.2	B95	B95-B97	Streptococcus and staphylococcus as the cause of diseases classified to other chapters
B96.5	B96	B95-B97	Other bacterial agents as the cause of diseases classified to other chapters
B96.7	B96	B95-B97	Other bacterial agents as the cause of diseases classified to other chapters
B96.3	B96	B95-B97	Other bacterial agents as the cause of diseases classified to other chapters
B96.2	B96	B95-B97	Other bacterial agents as the cause of diseases classified to other chapters
B96.0	B96	B95-B97	Other bacterial agents as the cause of diseases classified to other chapters
B96.8	B96	B95-B97	Other bacterial agents as the cause of diseases classified to other chapters
B96.4	B96	B95-B97	Other bacterial agents as the cause of diseases classified to other chapters
B96	B96	B95-B97	Other bacterial agents as the cause of diseases classified to other chapters
B96.1	B96	B95-B97	Other bacterial agents as the cause of diseases classified to other chapters
B96.6	B96	B95-B97	Other bacterial agents as the cause of diseases classified to other chapters
B97.5	B97	B95-B97	Viral agents as the cause of diseases classified to other chapters
B97.4	B97	B95-B97	Viral agents as the cause of diseases classified to other chapters
B97.8	B97	B95-B97	Viral agents as the cause of diseases classified to other chapters
B97.6	B97	B95-B97	Viral agents as the cause of diseases classified to other chapters
B97.1	B97	B95-B97	Viral agents as the cause of diseases classified to other chapters
B97	B97	B95-B97	Viral agents as the cause of diseases classified to other chapters
B97.7	B97	B95-B97	Viral agents as the cause of diseases classified to other chapters
B97.2	B97	B95-B97	Viral agents as the cause of diseases classified to other chapters
B97.0	B97	B95-B97	Viral agents as the cause of diseases classified to other chapters
B97.3	B97	B95-B97	Viral agents as the cause of diseases classified to other chapters
C00.5	C00	C00-C14	Malignant neoplasm of lip
C00.3	C00	C00-C14	Malignant neoplasm of lip
C00.9	C00	C00-C14	Malignant neoplasm of lip
C00	C00	C00-C14	Malignant neoplasm of lip
C00.1	C00	C00-C14	Malignant neoplasm of lip
C00.0	C00	C00-C14	Malignant neoplasm of lip
C00.6	C00	C00-C14	Malignant neoplasm of lip
C00.4	C00	C00-C14	Malignant neoplasm of lip
C00.8	C00	C00-C14	Malignant neoplasm of lip
C00.2	C00	C00-C14	Malignant neoplasm of lip
C01	C01	C00-C14	Malignant neoplasm of base of tongue
C02.3	C02	C00-C14	Malignant neoplasm of other and unspecified parts of tongue
C02.4	C02	C00-C14	Malignant neoplasm of other and unspecified parts of tongue
C02.9	C02	C00-C14	Malignant neoplasm of other and unspecified parts of tongue
C02	C02	C00-C14	Malignant neoplasm of other and unspecified parts of tongue
C02.0	C02	C00-C14	Malignant neoplasm of other and unspecified parts of tongue
C02.8	C02	C00-C14	Malignant neoplasm of other and unspecified parts of tongue
C02.1	C02	C00-C14	Malignant neoplasm of other and unspecified parts of tongue
C02.2	C02	C00-C14	Malignant neoplasm of other and unspecified parts of tongue
C03	C03	C00-C14	Malignant neoplasm of gum
C03.9	C03	C00-C14	Malignant neoplasm of gum
C03.1	C03	C00-C14	Malignant neoplasm of gum
C03.0	C03	C00-C14	Malignant neoplasm of gum
C04	C04	C00-C14	Malignant neoplasm of floor of mouth
C04.9	C04	C00-C14	Malignant neoplasm of floor of mouth
C04.1	C04	C00-C14	Malignant neoplasm of floor of mouth
C04.0	C04	C00-C14	Malignant neoplasm of floor of mouth
C04.8	C04	C00-C14	Malignant neoplasm of floor of mouth
C05.9	C05	C00-C14	Malignant neoplasm of palate
C05.8	C05	C00-C14	Malignant neoplasm of palate
C05.2	C05	C00-C14	Malignant neoplasm of palate
C05.1	C05	C00-C14	Malignant neoplasm of palate
C05	C05	C00-C14	Malignant neoplasm of palate
C05.0	C05	C00-C14	Malignant neoplasm of palate
C06.0	C06	C00-C14	Malignant neoplasm of other and unspecified parts of mouth
C06	C06	C00-C14	Malignant neoplasm of other and unspecified parts of mouth
C06.2	C06	C00-C14	Malignant neoplasm of other and unspecified parts of mouth
C06.1	C06	C00-C14	Malignant neoplasm of other and unspecified parts of mouth
C06.9	C06	C00-C14	Malignant neoplasm of other and unspecified parts of mouth
C06.8	C06	C00-C14	Malignant neoplasm of other and unspecified parts of mouth
C07	C07	C00-C14	Malignant neoplasm of parotid gland
C08.1	C08	C00-C14	Malignant neoplasm of other and unspecified major salivary glands
C08	C08	C00-C14	Malignant neoplasm of other and unspecified major salivary glands
C08.0	C08	C00-C14	Malignant neoplasm of other and unspecified major salivary glands
C08.8	C08	C00-C14	Malignant neoplasm of other and unspecified major salivary glands
C08.9	C08	C00-C14	Malignant neoplasm of other and unspecified major salivary glands
C09.9	C09	C00-C14	Malignant neoplasm of tonsil
C09.1	C09	C00-C14	Malignant neoplasm of tonsil
C09.8	C09	C00-C14	Malignant neoplasm of tonsil
C09.0	C09	C00-C14	Malignant neoplasm of tonsil
C09	C09	C00-C14	Malignant neoplasm of tonsil
C10.0	C10	C00-C14	Malignant neoplasm of oropharynx
C10	C10	C00-C14	Malignant neoplasm of oropharynx
C10.4	C10	C00-C14	Malignant neoplasm of oropharynx
C10.8	C10	C00-C14	Malignant neoplasm of oropharynx
C10.9	C10	C00-C14	Malignant neoplasm of oropharynx
C10.3	C10	C00-C14	Malignant neoplasm of oropharynx
C10.1	C10	C00-C14	Malignant neoplasm of oropharynx
C10.2	C10	C00-C14	Malignant neoplasm of oropharynx
C11.2	C11	C00-C14	Malignant neoplasm of nasopharynx
C11.3	C11	C00-C14	Malignant neoplasm of nasopharynx
C11.8	C11	C00-C14	Malignant neoplasm of nasopharynx
C11.0	C11	C00-C14	Malignant neoplasm of nasopharynx
C11	C11	C00-C14	Malignant neoplasm of nasopharynx
C11.9	C11	C00-C14	Malignant neoplasm of nasopharynx
C11.1	C11	C00-C14	Malignant neoplasm of nasopharynx
C12	C12	C00-C14	Malignant neoplasm of pyriform sinus
C13.9	C13	C00-C14	Malignant neoplasm of hypopharynx
C13.8	C13	C00-C14	Malignant neoplasm of hypopharynx
C13	C13	C00-C14	Malignant neoplasm of hypopharynx
C13.2	C13	C00-C14	Malignant neoplasm of hypopharynx
C13.0	C13	C00-C14	Malignant neoplasm of hypopharynx
C13.1	C13	C00-C14	Malignant neoplasm of hypopharynx
C14.0	C14	C00-C14	Malignant neoplasm of other and ill-defined sites in the lip, oral cavity and pharynx
C14.8	C14	C00-C14	Malignant neoplasm of other and ill-defined sites in the lip, oral cavity and pharynx
C14	C14	C00-C14	Malignant neoplasm of other and ill-defined sites in the lip, oral cavity and pharynx
C14.2	C14	C00-C14	Malignant neoplasm of other and ill-defined sites in the lip, oral cavity and pharynx
C15.1	C15	C15-C26	Malignant neoplasm of oesophagus
C15.0	C15	C15-C26	Malignant neoplasm of oesophagus
C15	C15	C15-C26	Malignant neoplasm of oesophagus
C15.3	C15	C15-C26	Malignant neoplasm of oesophagus
C15.2	C15	C15-C26	Malignant neoplasm of oesophagus
C15.9	C15	C15-C26	Malignant neoplasm of oesophagus
C15.5	C15	C15-C26	Malignant neoplasm of oesophagus
C15.8	C15	C15-C26	Malignant neoplasm of oesophagus
C15.4	C15	C15-C26	Malignant neoplasm of oesophagus
C16	C16	C15-C26	Malignant neoplasm of stomach
C16.8	C16	C15-C26	Malignant neoplasm of stomach
C16.1	C16	C15-C26	Malignant neoplasm of stomach
C16.4	C16	C15-C26	Malignant neoplasm of stomach
C16.0	C16	C15-C26	Malignant neoplasm of stomach
C16.2	C16	C15-C26	Malignant neoplasm of stomach
C16.9+8	C16	C15-C26	Malignant neoplasm of stomach
C16.6	C16	C15-C26	Malignant neoplasm of stomach
C16.3	C16	C15-C26	Malignant neoplasm of stomach
C16.9+0	C16	C15-C26	Malignant neoplasm of stomach
C16.9	C16	C15-C26	Malignant neoplasm of stomach
C16.5	C16	C15-C26	Malignant neoplasm of stomach
C17	C17	C15-C26	Malignant neoplasm of small intestine
C17.8	C17	C15-C26	Malignant neoplasm of small intestine
C17.3	C17	C15-C26	Malignant neoplasm of small intestine
C17.9	C17	C15-C26	Malignant neoplasm of small intestine
C17.2	C17	C15-C26	Malignant neoplasm of small intestine
C17.1	C17	C15-C26	Malignant neoplasm of small intestine
C17.0	C17	C15-C26	Malignant neoplasm of small intestine
C18.6	C18	C15-C26	Malignant neoplasm of colon
C18.8	C18	C15-C26	Malignant neoplasm of colon
C18.4	C18	C15-C26	Malignant neoplasm of colon
C18.5	C18	C15-C26	Malignant neoplasm of colon
C18.2	C18	C15-C26	Malignant neoplasm of colon
C18	C18	C15-C26	Malignant neoplasm of colon
C18.7	C18	C15-C26	Malignant neoplasm of colon
C18.9+0	C18	C15-C26	Malignant neoplasm of colon
C18.0	C18	C15-C26	Malignant neoplasm of colon
C18.1	C18	C15-C26	Malignant neoplasm of colon
C18.9+8	C18	C15-C26	Malignant neoplasm of colon
C18.9	C18	C15-C26	Malignant neoplasm of colon
C18.3	C18	C15-C26	Malignant neoplasm of colon
C19	C19	C15-C26	Malignant neoplasm of rectosigmoid junction
C20	C20	C15-C26	Malignant neoplasm of rectum
C21.8	C21	C15-C26	Malignant neoplasm of anus and anal canal
C21.2	C21	C15-C26	Malignant neoplasm of anus and anal canal
C21	C21	C15-C26	Malignant neoplasm of anus and anal canal
C21.1	C21	C15-C26	Malignant neoplasm of anus and anal canal
C21.0	C21	C15-C26	Malignant neoplasm of anus and anal canal
C22.2	C22	C15-C26	Malignant neoplasm of liver and intrahepatic bile ducts
C22.4	C22	C15-C26	Malignant neoplasm of liver and intrahepatic bile ducts
C22.1	C22	C15-C26	Malignant neoplasm of liver and intrahepatic bile ducts
C22.3	C22	C15-C26	Malignant neoplasm of liver and intrahepatic bile ducts
C22.9	C22	C15-C26	Malignant neoplasm of liver and intrahepatic bile ducts
C22	C22	C15-C26	Malignant neoplasm of liver and intrahepatic bile ducts
C22.0	C22	C15-C26	Malignant neoplasm of liver and intrahepatic bile ducts
C22.7	C22	C15-C26	Malignant neoplasm of liver and intrahepatic bile ducts
C23	C23	C15-C26	Malignant neoplasm of gallbladder
C24.9	C24	C15-C26	Malignant neoplasm of other and unspecified parts of biliary tract
C24.8	C24	C15-C26	Malignant neoplasm of other and unspecified parts of biliary tract
C24.1	C24	C15-C26	Malignant neoplasm of other and unspecified parts of biliary tract
C24	C24	C15-C26	Malignant neoplasm of other and unspecified parts of biliary tract
C24.0	C24	C15-C26	Malignant neoplasm of other and unspecified parts of biliary tract
C25.2	C25	C15-C26	Malignant neoplasm of pancreas
C25	C25	C15-C26	Malignant neoplasm of pancreas
C25.0	C25	C15-C26	Malignant neoplasm of pancreas
C25.7	C25	C15-C26	Malignant neoplasm of pancreas
C25.9+8	C25	C15-C26	Malignant neoplasm of pancreas
C25.3	C25	C15-C26	Malignant neoplasm of pancreas
C25.9+0	C25	C15-C26	Malignant neoplasm of pancreas
C25.9	C25	C15-C26	Malignant neoplasm of pancreas
C25.4+8	C25	C15-C26	Malignant neoplasm of pancreas
C25.4+0	C25	C15-C26	Malignant neoplasm of pancreas
C25.4	C25	C15-C26	Malignant neoplasm of pancreas
C25.8	C25	C15-C26	Malignant neoplasm of pancreas
C25.1	C25	C15-C26	Malignant neoplasm of pancreas
C26	C26	C15-C26	Malignant neoplasm of other and ill-defined digestive organs
C26.9	C26	C15-C26	Malignant neoplasm of other and ill-defined digestive organs
C26.0	C26	C15-C26	Malignant neoplasm of other and ill-defined digestive organs
C26.1	C26	C15-C26	Malignant neoplasm of other and ill-defined digestive organs
C26.8	C26	C15-C26	Malignant neoplasm of other and ill-defined digestive organs
C30.0	C30	C30-C39	Malignant neoplasm of nasal cavity and middle ear
C30	C30	C30-C39	Malignant neoplasm of nasal cavity and middle ear
C30.1	C30	C30-C39	Malignant neoplasm of nasal cavity and middle ear
C31	C31	C30-C39	Malignant neoplasm of accessory sinuses
C31.9	C31	C30-C39	Malignant neoplasm of accessory sinuses
C31.2	C31	C30-C39	Malignant neoplasm of accessory sinuses
C31.1	C31	C30-C39	Malignant neoplasm of accessory sinuses
C31.3	C31	C30-C39	Malignant neoplasm of accessory sinuses
C31.8	C31	C30-C39	Malignant neoplasm of accessory sinuses
C31.0	C31	C30-C39	Malignant neoplasm of accessory sinuses
C32.1	C32	C30-C39	Malignant neoplasm of larynx
C32	C32	C30-C39	Malignant neoplasm of larynx
C32.8	C32	C30-C39	Malignant neoplasm of larynx
C32.0	C32	C30-C39	Malignant neoplasm of larynx
C32.2	C32	C30-C39	Malignant neoplasm of larynx
C32.3	C32	C30-C39	Malignant neoplasm of larynx
C32.9	C32	C30-C39	Malignant neoplasm of larynx
C33	C33	C30-C39	Malignant neoplasm of trachea
C34	C34	C30-C39	Malignant neoplasm of bronchus and lung
C34.9	C34	C30-C39	Malignant neoplasm of bronchus and lung
C34.3	C34	C30-C39	Malignant neoplasm of bronchus and lung
C34.2	C34	C30-C39	Malignant neoplasm of bronchus and lung
C34.1	C34	C30-C39	Malignant neoplasm of bronchus and lung
C34.8	C34	C30-C39	Malignant neoplasm of bronchus and lung
C34.0	C34	C30-C39	Malignant neoplasm of bronchus and lung
C37	C37	C30-C39	Malignant neoplasm of thymus
C38.3	C38	C30-C39	Malignant neoplasm of heart, mediastinum and pleura
C38.2	C38	C30-C39	Malignant neoplasm of heart, mediastinum and pleura
C38.8	C38	C30-C39	Malignant neoplasm of heart, mediastinum and pleura
C38.4	C38	C30-C39	Malignant neoplasm of heart, mediastinum and pleura
C38	C38	C30-C39	Malignant neoplasm of heart, mediastinum and pleura
C38.1	C38	C30-C39	Malignant neoplasm of heart, mediastinum and pleura
C38.0	C38	C30-C39	Malignant neoplasm of heart, mediastinum and pleura
C39	C39	C30-C39	Malignant neoplasm of other and ill-defined sites in the respiratory system and intrathoracic organs
C39.8	C39	C30-C39	Malignant neoplasm of other and ill-defined sites in the respiratory system and intrathoracic organs
C39.0	C39	C30-C39	Malignant neoplasm of other and ill-defined sites in the respiratory system and intrathoracic organs
C39.9	C39	C30-C39	Malignant neoplasm of other and ill-defined sites in the respiratory system and intrathoracic organs
C40.8	C40	C40-C41	Malignant neoplasm of bone and articular cartilage of limbs
C40.9	C40	C40-C41	Malignant neoplasm of bone and articular cartilage of limbs
C40.3	C40	C40-C41	Malignant neoplasm of bone and articular cartilage of limbs
C40.2	C40	C40-C41	Malignant neoplasm of bone and articular cartilage of limbs
C40	C40	C40-C41	Malignant neoplasm of bone and articular cartilage of limbs
C40.0	C40	C40-C41	Malignant neoplasm of bone and articular cartilage of limbs
C40.1	C40	C40-C41	Malignant neoplasm of bone and articular cartilage of limbs
C41.8	C41	C40-C41	Malignant neoplasm of bone and articular cartilage of other and unspecified sites
C41	C41	C40-C41	Malignant neoplasm of bone and articular cartilage of other and unspecified sites
C41.9	C41	C40-C41	Malignant neoplasm of bone and articular cartilage of other and unspecified sites
C41.1	C41	C40-C41	Malignant neoplasm of bone and articular cartilage of other and unspecified sites
C41.4	C41	C40-C41	Malignant neoplasm of bone and articular cartilage of other and unspecified sites
C41.0	C41	C40-C41	Malignant neoplasm of bone and articular cartilage of other and unspecified sites
C41.3	C41	C40-C41	Malignant neoplasm of bone and articular cartilage of other and unspecified sites
C41.2	C41	C40-C41	Malignant neoplasm of bone and articular cartilage of other and unspecified sites
C43.0	C43	C43-C44	Malignant melanoma of skin
C43.2	C43	C43-C44	Malignant melanoma of skin
C43.3	C43	C43-C44	Malignant melanoma of skin
C43.5	C43	C43-C44	Malignant melanoma of skin
C43.7	C43	C43-C44	Malignant melanoma of skin
C43	C43	C43-C44	Malignant melanoma of skin
C43.1	C43	C43-C44	Malignant melanoma of skin
C43.9	C43	C43-C44	Malignant melanoma of skin
C43.6	C43	C43-C44	Malignant melanoma of skin
C43.4	C43	C43-C44	Malignant melanoma of skin
C43.8	C43	C43-C44	Malignant melanoma of skin
C44	C44	C43-C44	Other malignant neoplasms of skin
C44.9	C44	C43-C44	Other malignant neoplasms of skin
C44.6	C44	C43-C44	Other malignant neoplasms of skin
C44.0	C44	C43-C44	Other malignant neoplasms of skin
C44.2	C44	C43-C44	Other malignant neoplasms of skin
C44.8	C44	C43-C44	Other malignant neoplasms of skin
C44.5	C44	C43-C44	Other malignant neoplasms of skin
C44.4	C44	C43-C44	Other malignant neoplasms of skin
C44.1	C44	C43-C44	Other malignant neoplasms of skin
C44.3	C44	C43-C44	Other malignant neoplasms of skin
C44.7	C44	C43-C44	Other malignant neoplasms of skin
C45.9	C45	C45-C49	Mesothelioma
C45.7	C45	C45-C49	Mesothelioma
C45.1	C45	C45-C49	Mesothelioma
C45.2	C45	C45-C49	Mesothelioma
C45.0	C45	C45-C49	Mesothelioma
C45	C45	C45-C49	Mesothelioma
C46	C46	C45-C49	Kaposi's sarcoma
C46.8	C46	C45-C49	Kaposi's sarcoma
C46.9	C46	C45-C49	Kaposi's sarcoma
C46.1	C46	C45-C49	Kaposi's sarcoma
C46.3	C46	C45-C49	Kaposi's sarcoma
C46.0	C46	C45-C49	Kaposi's sarcoma
C46.7	C46	C45-C49	Kaposi's sarcoma
C46.70	C46	C45-C49	Kaposi's sarcoma
C46.72	C46	C45-C49	Kaposi's sarcoma
C46.2	C46	C45-C49	Kaposi's sarcoma
C46.78	C46	C45-C49	Kaposi's sarcoma
C46.71	C46	C45-C49	Kaposi's sarcoma
C47.8	C47	C45-C49	Malignant neoplasm of peripheral nerves and autonomic nervous system
C47	C47	C45-C49	Malignant neoplasm of peripheral nerves and autonomic nervous system
C47.6	C47	C45-C49	Malignant neoplasm of peripheral nerves and autonomic nervous system
C47.2	C47	C45-C49	Malignant neoplasm of peripheral nerves and autonomic nervous system
C47.4	C47	C45-C49	Malignant neoplasm of peripheral nerves and autonomic nervous system
C47.5	C47	C45-C49	Malignant neoplasm of peripheral nerves and autonomic nervous system
C47.1	C47	C45-C49	Malignant neoplasm of peripheral nerves and autonomic nervous system
C47.3	C47	C45-C49	Malignant neoplasm of peripheral nerves and autonomic nervous system
C47.9	C47	C45-C49	Malignant neoplasm of peripheral nerves and autonomic nervous system
C47.0	C47	C45-C49	Malignant neoplasm of peripheral nerves and autonomic nervous system
C48.2	C48	C45-C49	Malignant neoplasm of retroperitoneum and peritoneum
C48.8	C48	C45-C49	Malignant neoplasm of retroperitoneum and peritoneum
C48.0	C48	C45-C49	Malignant neoplasm of retroperitoneum and peritoneum
C48	C48	C45-C49	Malignant neoplasm of retroperitoneum and peritoneum
C48.1	C48	C45-C49	Malignant neoplasm of retroperitoneum and peritoneum
C49.1	C49	C45-C49	Malignant neoplasm of other connective and soft tissue
C49.9	C49	C45-C49	Malignant neoplasm of other connective and soft tissue
C49.4	C49	C45-C49	Malignant neoplasm of other connective and soft tissue
C49.40	C49	C45-C49	Malignant neoplasm of other connective and soft tissue
C49.2	C49	C45-C49	Malignant neoplasm of other connective and soft tissue
C49.50	C49	C45-C49	Malignant neoplasm of other connective and soft tissue
C49.8	C49	C45-C49	Malignant neoplasm of other connective and soft tissue
C49.48	C49	C45-C49	Malignant neoplasm of other connective and soft tissue
C49	C49	C45-C49	Malignant neoplasm of other connective and soft tissue
C49.58	C49	C45-C49	Malignant neoplasm of other connective and soft tissue
C49.30	C49	C45-C49	Malignant neoplasm of other connective and soft tissue
C49.3	C49	C45-C49	Malignant neoplasm of other connective and soft tissue
C49.6	C49	C45-C49	Malignant neoplasm of other connective and soft tissue
C49.0	C49	C45-C49	Malignant neoplasm of other connective and soft tissue
C49.38	C49	C45-C49	Malignant neoplasm of other connective and soft tissue
C49.5	C49	C45-C49	Malignant neoplasm of other connective and soft tissue
C50.0	C50	C00-C75	Malignant neoplasm of breast
C50.2	C50	C00-C75	Malignant neoplasm of breast
C50	C50	C00-C75	Malignant neoplasm of breast
C50.8	C50	C00-C75	Malignant neoplasm of breast
C50.9	C50	C00-C75	Malignant neoplasm of breast
C50.4	C50	C00-C75	Malignant neoplasm of breast
C50.6	C50	C00-C75	Malignant neoplasm of breast
C50.5	C50	C00-C75	Malignant neoplasm of breast
C50.3	C50	C00-C75	Malignant neoplasm of breast
C50.1	C50	C00-C75	Malignant neoplasm of breast
C51.8	C51	C51-C58	Malignant neoplasm of vulva
C51.0	C51	C51-C58	Malignant neoplasm of vulva
C51.1	C51	C51-C58	Malignant neoplasm of vulva
C51.9	C51	C51-C58	Malignant neoplasm of vulva
C51	C51	C51-C58	Malignant neoplasm of vulva
C51.2	C51	C51-C58	Malignant neoplasm of vulva
C52	C52	C51-C58	Malignant neoplasm of vagina
C53	C53	C51-C58	Malignant neoplasm of cervix uteri
C53.8	C53	C51-C58	Malignant neoplasm of cervix uteri
C53.9	C53	C51-C58	Malignant neoplasm of cervix uteri
C53.0	C53	C51-C58	Malignant neoplasm of cervix uteri
C53.1	C53	C51-C58	Malignant neoplasm of cervix uteri
C54.1	C54	C51-C58	Malignant neoplasm of corpus uteri
C54.3	C54	C51-C58	Malignant neoplasm of corpus uteri
C54.2	C54	C51-C58	Malignant neoplasm of corpus uteri
C54.8	C54	C51-C58	Malignant neoplasm of corpus uteri
C54.0	C54	C51-C58	Malignant neoplasm of corpus uteri
C54	C54	C51-C58	Malignant neoplasm of corpus uteri
C54.9	C54	C51-C58	Malignant neoplasm of corpus uteri
C55	C55	C51-C58	Malignant neoplasm of uterus, part unspecified
C56	C56	C51-C58	Malignant neoplasm of ovary
C57	C57	C51-C58	Malignant neoplasm of other and unspecified female genital organs
C57.8	C57	C51-C58	Malignant neoplasm of other and unspecified female genital organs
C57.0	C57	C51-C58	Malignant neoplasm of other and unspecified female genital organs
C57.7	C57	C51-C58	Malignant neoplasm of other and unspecified female genital organs
C57.1	C57	C51-C58	Malignant neoplasm of other and unspecified female genital organs
C57.9	C57	C51-C58	Malignant neoplasm of other and unspecified female genital organs
C57.3	C57	C51-C58	Malignant neoplasm of other and unspecified female genital organs
C57.2	C57	C51-C58	Malignant neoplasm of other and unspecified female genital organs
C57.4	C57	C51-C58	Malignant neoplasm of other and unspecified female genital organs
C58	C58	C51-C58	Malignant neoplasm of placenta
C60.2	C60	C60-C63	Malignant neoplasm of penis
C60.9	C60	C60-C63	Malignant neoplasm of penis
C60.0	C60	C60-C63	Malignant neoplasm of penis
C60.8	C60	C60-C63	Malignant neoplasm of penis
C60.1	C60	C60-C63	Malignant neoplasm of penis
C60	C60	C60-C63	Malignant neoplasm of penis
C61	C61	C60-C63	Malignant neoplasm of prostate
C62	C62	C60-C63	Malignant neoplasm of testis
C62.0	C62	C60-C63	Malignant neoplasm of testis
C62.9	C62	C60-C63	Malignant neoplasm of testis
C62.1	C62	C60-C63	Malignant neoplasm of testis
C63.7	C63	C60-C63	Malignant neoplasm of other and unspecified male genital organs
C63.0	C63	C60-C63	Malignant neoplasm of other and unspecified male genital organs
C63.9	C63	C60-C63	Malignant neoplasm of other and unspecified male genital organs
C63.8	C63	C60-C63	Malignant neoplasm of other and unspecified male genital organs
C63.2	C63	C60-C63	Malignant neoplasm of other and unspecified male genital organs
C63.1	C63	C60-C63	Malignant neoplasm of other and unspecified male genital organs
C63	C63	C60-C63	Malignant neoplasm of other and unspecified male genital organs
C64	C64	C64-C68	Malignant neoplasm of kidney, except renal pelvis
C65	C65	C64-C68	Malignant neoplasm of renal pelvis
C66	C66	C64-C68	Malignant neoplasm of ureter
C67.3	C67	C64-C68	Malignant neoplasm of bladder
C67.7	C67	C64-C68	Malignant neoplasm of bladder
C67.4	C67	C64-C68	Malignant neoplasm of bladder
C67.0	C67	C64-C68	Malignant neoplasm of bladder
C67.5	C67	C64-C68	Malignant neoplasm of bladder
C67.2	C67	C64-C68	Malignant neoplasm of bladder
C67.8	C67	C64-C68	Malignant neoplasm of bladder
C67.9	C67	C64-C68	Malignant neoplasm of bladder
C67.1	C67	C64-C68	Malignant neoplasm of bladder
C67.6	C67	C64-C68	Malignant neoplasm of bladder
C67	C67	C64-C68	Malignant neoplasm of bladder
C68.1	C68	C64-C68	Malignant neoplasm of other and unspecified urinary organs
C68.0	C68	C64-C68	Malignant neoplasm of other and unspecified urinary organs
C68.8	C68	C64-C68	Malignant neoplasm of other and unspecified urinary organs
C68	C68	C64-C68	Malignant neoplasm of other and unspecified urinary organs
C68.9	C68	C64-C68	Malignant neoplasm of other and unspecified urinary organs
C69.3	C69	C69-C72	Malignant neoplasm of eye and adnexa
C69.1	C69	C69-C72	Malignant neoplasm of eye and adnexa
C69.5	C69	C69-C72	Malignant neoplasm of eye and adnexa
C69	C69	C69-C72	Malignant neoplasm of eye and adnexa
C69.0	C69	C69-C72	Malignant neoplasm of eye and adnexa
C69.2	C69	C69-C72	Malignant neoplasm of eye and adnexa
C69.9	C69	C69-C72	Malignant neoplasm of eye and adnexa
C69.4	C69	C69-C72	Malignant neoplasm of eye and adnexa
C69.8	C69	C69-C72	Malignant neoplasm of eye and adnexa
C69.6	C69	C69-C72	Malignant neoplasm of eye and adnexa
C70.1	C70	C69-C72	Malignant neoplasm of meninges
C70.0	C70	C69-C72	Malignant neoplasm of meninges
C70.9	C70	C69-C72	Malignant neoplasm of meninges
C70	C70	C69-C72	Malignant neoplasm of meninges
C71.5	C71	C69-C72	Malignant neoplasm of brain
C71.3	C71	C69-C72	Malignant neoplasm of brain
C71.0	C71	C69-C72	Malignant neoplasm of brain
C71.1	C71	C69-C72	Malignant neoplasm of brain
C71.4	C71	C69-C72	Malignant neoplasm of brain
C71.2	C71	C69-C72	Malignant neoplasm of brain
C71.6	C71	C69-C72	Malignant neoplasm of brain
C71.9	C71	C69-C72	Malignant neoplasm of brain
C71.8	C71	C69-C72	Malignant neoplasm of brain
C71.7	C71	C69-C72	Malignant neoplasm of brain
C71	C71	C69-C72	Malignant neoplasm of brain
C72.0	C72	C69-C72	Malignant neoplasm of spinal cord, cranial nerves and other parts of central nervous system
C72	C72	C69-C72	Malignant neoplasm of spinal cord, cranial nerves and other parts of central nervous system
C72.9	C72	C69-C72	Malignant neoplasm of spinal cord, cranial nerves and other parts of central nervous system
C72.2	C72	C69-C72	Malignant neoplasm of spinal cord, cranial nerves and other parts of central nervous system
C72.5	C72	C69-C72	Malignant neoplasm of spinal cord, cranial nerves and other parts of central nervous system
C72.1	C72	C69-C72	Malignant neoplasm of spinal cord, cranial nerves and other parts of central nervous system
C72.3	C72	C69-C72	Malignant neoplasm of spinal cord, cranial nerves and other parts of central nervous system
C72.4	C72	C69-C72	Malignant neoplasm of spinal cord, cranial nerves and other parts of central nervous system
C72.8	C72	C69-C72	Malignant neoplasm of spinal cord, cranial nerves and other parts of central nervous system
C73	C73	C73-C75	Malignant neoplasm of thyroid gland
C74.9	C74	C73-C75	Malignant neoplasm of adrenal gland
C74	C74	C73-C75	Malignant neoplasm of adrenal gland
C74.1	C74	C73-C75	Malignant neoplasm of adrenal gland
C74.0	C74	C73-C75	Malignant neoplasm of adrenal gland
C75.0	C75	C73-C75	Malignant neoplasm of other endocrine glands and related structures
C75.3	C75	C73-C75	Malignant neoplasm of other endocrine glands and related structures
C75.1	C75	C73-C75	Malignant neoplasm of other endocrine glands and related structures
C75.9	C75	C73-C75	Malignant neoplasm of other endocrine glands and related structures
C75.5	C75	C73-C75	Malignant neoplasm of other endocrine glands and related structures
C75	C75	C73-C75	Malignant neoplasm of other endocrine glands and related structures
C75.2	C75	C73-C75	Malignant neoplasm of other endocrine glands and related structures
C75.4	C75	C73-C75	Malignant neoplasm of other endocrine glands and related structures
C75.8	C75	C73-C75	Malignant neoplasm of other endocrine glands and related structures
C76.3	C76	C76-C80	Malignant neoplasm of other and ill-defined sites
C76.0	C76	C76-C80	Malignant neoplasm of other and ill-defined sites
C76	C76	C76-C80	Malignant neoplasm of other and ill-defined sites
C76.4	C76	C76-C80	Malignant neoplasm of other and ill-defined sites
C76.1	C76	C76-C80	Malignant neoplasm of other and ill-defined sites
C76.2	C76	C76-C80	Malignant neoplasm of other and ill-defined sites
C76.5	C76	C76-C80	Malignant neoplasm of other and ill-defined sites
C76.7	C76	C76-C80	Malignant neoplasm of other and ill-defined sites
C76.8	C76	C76-C80	Malignant neoplasm of other and ill-defined sites
C77	C77	C76-C80	Secondary and unspecified malignant neoplasm of lymph nodes
C77.2	C77	C76-C80	Secondary and unspecified malignant neoplasm of lymph nodes
C77.8	C77	C76-C80	Secondary and unspecified malignant neoplasm of lymph nodes
C77.3	C77	C76-C80	Secondary and unspecified malignant neoplasm of lymph nodes
C77.1	C77	C76-C80	Secondary and unspecified malignant neoplasm of lymph nodes
C77.0	C77	C76-C80	Secondary and unspecified malignant neoplasm of lymph nodes
C77.4	C77	C76-C80	Secondary and unspecified malignant neoplasm of lymph nodes
C77.5	C77	C76-C80	Secondary and unspecified malignant neoplasm of lymph nodes
C77.9	C77	C76-C80	Secondary and unspecified malignant neoplasm of lymph nodes
C78.4	C78	C76-C80	Secondary malignant neoplasm of respiratory and digestive organs
C78.6	C78	C76-C80	Secondary malignant neoplasm of respiratory and digestive organs
C78.3	C78	C76-C80	Secondary malignant neoplasm of respiratory and digestive organs
C78.8	C78	C76-C80	Secondary malignant neoplasm of respiratory and digestive organs
C78	C78	C76-C80	Secondary malignant neoplasm of respiratory and digestive organs
C78.7	C78	C76-C80	Secondary malignant neoplasm of respiratory and digestive organs
C78.0	C78	C76-C80	Secondary malignant neoplasm of respiratory and digestive organs
C78.5	C78	C76-C80	Secondary malignant neoplasm of respiratory and digestive organs
C78.2	C78	C76-C80	Secondary malignant neoplasm of respiratory and digestive organs
C78.1	C78	C76-C80	Secondary malignant neoplasm of respiratory and digestive organs
C79.5	C79	C76-C80	Secondary malignant neoplasm of other sites
C79.1	C79	C76-C80	Secondary malignant neoplasm of other sites
C79.0	C79	C76-C80	Secondary malignant neoplasm of other sites
C79.3	C79	C76-C80	Secondary malignant neoplasm of other sites
C79.2	C79	C76-C80	Secondary malignant neoplasm of other sites
C79.7	C79	C76-C80	Secondary malignant neoplasm of other sites
C79.4	C79	C76-C80	Secondary malignant neoplasm of other sites
C79	C79	C76-C80	Secondary malignant neoplasm of other sites
C79.6	C79	C76-C80	Secondary malignant neoplasm of other sites
C79.8	C79	C76-C80	Secondary malignant neoplasm of other sites
C80.+0	C80	C76-C80	Malignant neoplasm without specification of site
C80	C80	C76-C80	Malignant neoplasm without specification of site
C81	C81	C81-C96	Hodgkin's disease
C81.1	C81	C81-C96	Hodgkin's disease
C81.7	C81	C81-C96	Hodgkin's disease
C81.9	C81	C81-C96	Hodgkin's disease
C81.0	C81	C81-C96	Hodgkin's disease
C81.3	C81	C81-C96	Hodgkin's disease
C81.2	C81	C81-C96	Hodgkin's disease
C82.7	C82	C81-C96	Follicular [nodular] non-Hodgkin's lymphoma
C82	C82	C81-C96	Follicular [nodular] non-Hodgkin's lymphoma
C82.2	C82	C81-C96	Follicular [nodular] non-Hodgkin's lymphoma
C82.9	C82	C81-C96	Follicular [nodular] non-Hodgkin's lymphoma
C82.0	C82	C81-C96	Follicular [nodular] non-Hodgkin's lymphoma
C82.1	C82	C81-C96	Follicular [nodular] non-Hodgkin's lymphoma
C83	C83	C81-C96	Diffuse non-Hodgkin's lymphoma
C83.8	C83	C81-C96	Diffuse non-Hodgkin's lymphoma
C83.7	C83	C81-C96	Diffuse non-Hodgkin's lymphoma
C83.6	C83	C81-C96	Diffuse non-Hodgkin's lymphoma
C83.3	C83	C81-C96	Diffuse non-Hodgkin's lymphoma
C83.9	C83	C81-C96	Diffuse non-Hodgkin's lymphoma
C83.5	C83	C81-C96	Diffuse non-Hodgkin's lymphoma
C83.1	C83	C81-C96	Diffuse non-Hodgkin's lymphoma
C83.4	C83	C81-C96	Diffuse non-Hodgkin's lymphoma
C83.2	C83	C81-C96	Diffuse non-Hodgkin's lymphoma
C83.0	C83	C81-C96	Diffuse non-Hodgkin's lymphoma
C84.1	C84	C81-C96	Peripheral and cutaneous T-cell lymphomas
C84.2	C84	C81-C96	Peripheral and cutaneous T-cell lymphomas
C84.0	C84	C81-C96	Peripheral and cutaneous T-cell lymphomas
C84.4	C84	C81-C96	Peripheral and cutaneous T-cell lymphomas
C84.5	C84	C81-C96	Peripheral and cutaneous T-cell lymphomas
C84	C84	C81-C96	Peripheral and cutaneous T-cell lymphomas
C84.3	C84	C81-C96	Peripheral and cutaneous T-cell lymphomas
C85.0	C85	C81-C96	Other and unspecified types of non-Hodgkin's lymphoma
C85	C85	C81-C96	Other and unspecified types of non-Hodgkin's lymphoma
C85.9	C85	C81-C96	Other and unspecified types of non-Hodgkin's lymphoma
C85.1	C85	C81-C96	Other and unspecified types of non-Hodgkin's lymphoma
C85.7	C85	C81-C96	Other and unspecified types of non-Hodgkin's lymphoma
C88.3	C88	C81-C96	Malignant immunoproliferative diseases
C88.9	C88	C81-C96	Malignant immunoproliferative diseases
C88.2	C88	C81-C96	Malignant immunoproliferative diseases
C88.1	C88	C81-C96	Malignant immunoproliferative diseases
C88	C88	C81-C96	Malignant immunoproliferative diseases
C88.7	C88	C81-C96	Malignant immunoproliferative diseases
C88.0	C88	C81-C96	Malignant immunoproliferative diseases
C90	C90	C81-C96	Multiple myeloma and malignant plasma cell neoplasms
C90.1	C90	C81-C96	Multiple myeloma and malignant plasma cell neoplasms
C90.2	C90	C81-C96	Multiple myeloma and malignant plasma cell neoplasms
C90.0	C90	C81-C96	Multiple myeloma and malignant plasma cell neoplasms
C91.1	C91	C81-C96	Lymphoid leukaemia
C91.0	C91	C81-C96	Lymphoid leukaemia
C91.5	C91	C81-C96	Lymphoid leukaemia
C91.4	C91	C81-C96	Lymphoid leukaemia
C91.2	C91	C81-C96	Lymphoid leukaemia
C91.9	C91	C81-C96	Lymphoid leukaemia
C91.7	C91	C81-C96	Lymphoid leukaemia
C91	C91	C81-C96	Lymphoid leukaemia
C91.3	C91	C81-C96	Lymphoid leukaemia
C92.9	C92	C81-C96	Myeloid leukaemia
C92.7	C92	C81-C96	Myeloid leukaemia
C92.3	C92	C81-C96	Myeloid leukaemia
C92.5	C92	C81-C96	Myeloid leukaemia
C92.1	C92	C81-C96	Myeloid leukaemia
C92	C92	C81-C96	Myeloid leukaemia
C92.2	C92	C81-C96	Myeloid leukaemia
C92.0	C92	C81-C96	Myeloid leukaemia
C92.4	C92	C81-C96	Myeloid leukaemia
C93.2	C93	C81-C96	Monocytic leukaemia
C93.7	C93	C81-C96	Monocytic leukaemia
C93.1	C93	C81-C96	Monocytic leukaemia
C93.9	C93	C81-C96	Monocytic leukaemia
C93	C93	C81-C96	Monocytic leukaemia
C93.0	C93	C81-C96	Monocytic leukaemia
C94.4	C94	C81-C96	Other leukaemias of specified cell type
C94.1	C94	C81-C96	Other leukaemias of specified cell type
C94.3	C94	C81-C96	Other leukaemias of specified cell type
C94.2	C94	C81-C96	Other leukaemias of specified cell type
C94	C94	C81-C96	Other leukaemias of specified cell type
C94.0	C94	C81-C96	Other leukaemias of specified cell type
C94.5	C94	C81-C96	Other leukaemias of specified cell type
C94.7	C94	C81-C96	Other leukaemias of specified cell type
C95.1	C95	C81-C96	Leukaemia of unspecified cell type
C95.2	C95	C81-C96	Leukaemia of unspecified cell type
C95.7	C95	C81-C96	Leukaemia of unspecified cell type
C95	C95	C81-C96	Leukaemia of unspecified cell type
C95.0	C95	C81-C96	Leukaemia of unspecified cell type
C95.9	C95	C81-C96	Leukaemia of unspecified cell type
C96.1	C96	C81-C96	Other and unspecified malignant neoplasms of lymphoid, haematopoietic and related tissue
C96	C96	C81-C96	Other and unspecified malignant neoplasms of lymphoid, haematopoietic and related tissue
C96.2	C96	C81-C96	Other and unspecified malignant neoplasms of lymphoid, haematopoietic and related tissue
C96.3	C96	C81-C96	Other and unspecified malignant neoplasms of lymphoid, haematopoietic and related tissue
C96.0	C96	C81-C96	Other and unspecified malignant neoplasms of lymphoid, haematopoietic and related tissue
C96.7	C96	C81-C96	Other and unspecified malignant neoplasms of lymphoid, haematopoietic and related tissue
C96.9	C96	C81-C96	Other and unspecified malignant neoplasms of lymphoid, haematopoietic and related tissue
C97	C97	C00-C97	Malignant neoplasms of independent (primary) multiple sites
D00	D00	D00-D09	Carcinoma in situ of oral cavity, oesophagus and stomach
D00.2	D00	D00-D09	Carcinoma in situ of oral cavity, oesophagus and stomach
D00.1	D00	D00-D09	Carcinoma in situ of oral cavity, oesophagus and stomach
D00.0	D00	D00-D09	Carcinoma in situ of oral cavity, oesophagus and stomach
D01	D01	D00-D09	Carcinoma in situ of other and unspecified digestive organs
D01.5	D01	D00-D09	Carcinoma in situ of other and unspecified digestive organs
D01.3	D01	D00-D09	Carcinoma in situ of other and unspecified digestive organs
D01.4	D01	D00-D09	Carcinoma in situ of other and unspecified digestive organs
D01.1	D01	D00-D09	Carcinoma in situ of other and unspecified digestive organs
D01.9	D01	D00-D09	Carcinoma in situ of other and unspecified digestive organs
D01.0	D01	D00-D09	Carcinoma in situ of other and unspecified digestive organs
D01.7	D01	D00-D09	Carcinoma in situ of other and unspecified digestive organs
D01.2	D01	D00-D09	Carcinoma in situ of other and unspecified digestive organs
D02.3	D02	D00-D09	Carcinoma in situ of middle ear and respiratory system
D02.1	D02	D00-D09	Carcinoma in situ of middle ear and respiratory system
D02	D02	D00-D09	Carcinoma in situ of middle ear and respiratory system
D02.4	D02	D00-D09	Carcinoma in situ of middle ear and respiratory system
D02.0	D02	D00-D09	Carcinoma in situ of middle ear and respiratory system
D02.2	D02	D00-D09	Carcinoma in situ of middle ear and respiratory system
D03.5	D03	D00-D09	Melanoma in situ
D03	D03	D00-D09	Melanoma in situ
D03.4	D03	D00-D09	Melanoma in situ
D03.6	D03	D00-D09	Melanoma in situ
D03.9	D03	D00-D09	Melanoma in situ
D03.0	D03	D00-D09	Melanoma in situ
D03.1	D03	D00-D09	Melanoma in situ
D03.8	D03	D00-D09	Melanoma in situ
D03.7	D03	D00-D09	Melanoma in situ
D03.3	D03	D00-D09	Melanoma in situ
D03.2	D03	D00-D09	Melanoma in situ
D04.4	D04	D00-D09	Carcinoma in situ of skin
D04.8	D04	D00-D09	Carcinoma in situ of skin
D04.5	D04	D00-D09	Carcinoma in situ of skin
D04.2	D04	D00-D09	Carcinoma in situ of skin
D04.1	D04	D00-D09	Carcinoma in situ of skin
D04.9	D04	D00-D09	Carcinoma in situ of skin
D04.3	D04	D00-D09	Carcinoma in situ of skin
D04.6	D04	D00-D09	Carcinoma in situ of skin
D04.7	D04	D00-D09	Carcinoma in situ of skin
D04.0	D04	D00-D09	Carcinoma in situ of skin
D04	D04	D00-D09	Carcinoma in situ of skin
D05.0	D05	D00-D09	Carcinoma in situ of breast
D05.7	D05	D00-D09	Carcinoma in situ of breast
D05.9	D05	D00-D09	Carcinoma in situ of breast
D05	D05	D00-D09	Carcinoma in situ of breast
D05.1	D05	D00-D09	Carcinoma in situ of breast
D06.0	D06	D00-D09	Carcinoma in situ of cervix uteri
D06.7	D06	D00-D09	Carcinoma in situ of cervix uteri
D06.9	D06	D00-D09	Carcinoma in situ of cervix uteri
D06.1	D06	D00-D09	Carcinoma in situ of cervix uteri
D06	D06	D00-D09	Carcinoma in situ of cervix uteri
D07.1	D07	D00-D09	Carcinoma in situ of other and unspecified genital organs
D07.5	D07	D00-D09	Carcinoma in situ of other and unspecified genital organs
D07	D07	D00-D09	Carcinoma in situ of other and unspecified genital organs
D07.0	D07	D00-D09	Carcinoma in situ of other and unspecified genital organs
D07.3	D07	D00-D09	Carcinoma in situ of other and unspecified genital organs
D07.4	D07	D00-D09	Carcinoma in situ of other and unspecified genital organs
D07.2	D07	D00-D09	Carcinoma in situ of other and unspecified genital organs
D07.6	D07	D00-D09	Carcinoma in situ of other and unspecified genital organs
D09.7	D09	D00-D09	Carcinoma in situ of other and unspecified sites
D09.2	D09	D00-D09	Carcinoma in situ of other and unspecified sites
D09.9	D09	D00-D09	Carcinoma in situ of other and unspecified sites
D09.0	D09	D00-D09	Carcinoma in situ of other and unspecified sites
D09	D09	D00-D09	Carcinoma in situ of other and unspecified sites
D09.1	D09	D00-D09	Carcinoma in situ of other and unspecified sites
D09.3	D09	D00-D09	Carcinoma in situ of other and unspecified sites
D10	D10	D10-D36	Benign neoplasm of mouth and pharynx
D10.1	D10	D10-D36	Benign neoplasm of mouth and pharynx
D10.9	D10	D10-D36	Benign neoplasm of mouth and pharynx
D10.3	D10	D10-D36	Benign neoplasm of mouth and pharynx
D10.0	D10	D10-D36	Benign neoplasm of mouth and pharynx
D10.2	D10	D10-D36	Benign neoplasm of mouth and pharynx
D10.7	D10	D10-D36	Benign neoplasm of mouth and pharynx
D10.6	D10	D10-D36	Benign neoplasm of mouth and pharynx
D10.4	D10	D10-D36	Benign neoplasm of mouth and pharynx
D10.5	D10	D10-D36	Benign neoplasm of mouth and pharynx
D11	D11	D10-D36	Benign neoplasm of major salivary glands
D11.7	D11	D10-D36	Benign neoplasm of major salivary glands
D11.0	D11	D10-D36	Benign neoplasm of major salivary glands
D11.9	D11	D10-D36	Benign neoplasm of major salivary glands
D12.0	D12	D10-D36	Benign neoplasm of colon, rectum, anus and anal canal
D12.4	D12	D10-D36	Benign neoplasm of colon, rectum, anus and anal canal
D12.1	D12	D10-D36	Benign neoplasm of colon, rectum, anus and anal canal
D12.6+0	D12	D10-D36	Benign neoplasm of colon, rectum, anus and anal canal
D12	D12	D10-D36	Benign neoplasm of colon, rectum, anus and anal canal
D12.6+2	D12	D10-D36	Benign neoplasm of colon, rectum, anus and anal canal
D12.3	D12	D10-D36	Benign neoplasm of colon, rectum, anus and anal canal
D12.6+3	D12	D10-D36	Benign neoplasm of colon, rectum, anus and anal canal
D12.2	D12	D10-D36	Benign neoplasm of colon, rectum, anus and anal canal
D12.6+8	D12	D10-D36	Benign neoplasm of colon, rectum, anus and anal canal
D12.8	D12	D10-D36	Benign neoplasm of colon, rectum, anus and anal canal
D12.9	D12	D10-D36	Benign neoplasm of colon, rectum, anus and anal canal
D12.6+4	D12	D10-D36	Benign neoplasm of colon, rectum, anus and anal canal
D12.6+1	D12	D10-D36	Benign neoplasm of colon, rectum, anus and anal canal
D12.6+5	D12	D10-D36	Benign neoplasm of colon, rectum, anus and anal canal
D12.7	D12	D10-D36	Benign neoplasm of colon, rectum, anus and anal canal
D12.6+6	D12	D10-D36	Benign neoplasm of colon, rectum, anus and anal canal
D12.6	D12	D10-D36	Benign neoplasm of colon, rectum, anus and anal canal
D12.5	D12	D10-D36	Benign neoplasm of colon, rectum, anus and anal canal
D13.7	D13	D10-D36	Benign neoplasm of other and ill-defined parts of digestive system
D13.90	D13	D10-D36	Benign neoplasm of other and ill-defined parts of digestive system
D13	D13	D10-D36	Benign neoplasm of other and ill-defined parts of digestive system
D13.2	D13	D10-D36	Benign neoplasm of other and ill-defined parts of digestive system
D13.9	D13	D10-D36	Benign neoplasm of other and ill-defined parts of digestive system
D13.5	D13	D10-D36	Benign neoplasm of other and ill-defined parts of digestive system
D13.3	D13	D10-D36	Benign neoplasm of other and ill-defined parts of digestive system
D13.0	D13	D10-D36	Benign neoplasm of other and ill-defined parts of digestive system
D13.4	D13	D10-D36	Benign neoplasm of other and ill-defined parts of digestive system
D13.6	D13	D10-D36	Benign neoplasm of other and ill-defined parts of digestive system
D13.1	D13	D10-D36	Benign neoplasm of other and ill-defined parts of digestive system
D14	D14	D10-D36	Benign neoplasm of middle ear and respiratory system
D14.1	D14	D10-D36	Benign neoplasm of middle ear and respiratory system
D14.0	D14	D10-D36	Benign neoplasm of middle ear and respiratory system
D14.4	D14	D10-D36	Benign neoplasm of middle ear and respiratory system
D14.2	D14	D10-D36	Benign neoplasm of middle ear and respiratory system
D14.3	D14	D10-D36	Benign neoplasm of middle ear and respiratory system
D15	D15	D10-D36	Benign neoplasm of other and unspecified intrathoracic organs
D15.9	D15	D10-D36	Benign neoplasm of other and unspecified intrathoracic organs
D15.1	D15	D10-D36	Benign neoplasm of other and unspecified intrathoracic organs
D15.7	D15	D10-D36	Benign neoplasm of other and unspecified intrathoracic organs
D15.2	D15	D10-D36	Benign neoplasm of other and unspecified intrathoracic organs
D15.0	D15	D10-D36	Benign neoplasm of other and unspecified intrathoracic organs
D16.2	D16	D10-D36	Benign neoplasm of bone and articular cartilage
D16.7	D16	D10-D36	Benign neoplasm of bone and articular cartilage
D16	D16	D10-D36	Benign neoplasm of bone and articular cartilage
D16.3	D16	D10-D36	Benign neoplasm of bone and articular cartilage
D16.5	D16	D10-D36	Benign neoplasm of bone and articular cartilage
D16.8	D16	D10-D36	Benign neoplasm of bone and articular cartilage
D16.0	D16	D10-D36	Benign neoplasm of bone and articular cartilage
D16.6	D16	D10-D36	Benign neoplasm of bone and articular cartilage
D16.9	D16	D10-D36	Benign neoplasm of bone and articular cartilage
D16.1	D16	D10-D36	Benign neoplasm of bone and articular cartilage
D16.4	D16	D10-D36	Benign neoplasm of bone and articular cartilage
D17.7	D17	D10-D36	Benign lipomatous neoplasm
D17.4	D17	D10-D36	Benign lipomatous neoplasm
D17.9	D17	D10-D36	Benign lipomatous neoplasm
D17.5	D17	D10-D36	Benign lipomatous neoplasm
D17.2	D17	D10-D36	Benign lipomatous neoplasm
D17.0	D17	D10-D36	Benign lipomatous neoplasm
D17.6	D17	D10-D36	Benign lipomatous neoplasm
D17	D17	D10-D36	Benign lipomatous neoplasm
D17.3	D17	D10-D36	Benign lipomatous neoplasm
D17.1	D17	D10-D36	Benign lipomatous neoplasm
D18.1	D18	D10-D36	Haemangioma and lymphangioma, any site
D18.0	D18	D10-D36	Haemangioma and lymphangioma, any site
D18	D18	D10-D36	Haemangioma and lymphangioma, any site
D19.9	D19	D10-D36	Benign neoplasm of mesothelial tissue
D19.7	D19	D10-D36	Benign neoplasm of mesothelial tissue
D19.0	D19	D10-D36	Benign neoplasm of mesothelial tissue
D19	D19	D10-D36	Benign neoplasm of mesothelial tissue
D19.1	D19	D10-D36	Benign neoplasm of mesothelial tissue
D20.1	D20	D10-D36	Benign neoplasm of soft tissue of retroperitoneum and peritoneum
D20	D20	D10-D36	Benign neoplasm of soft tissue of retroperitoneum and peritoneum
D20.0	D20	D10-D36	Benign neoplasm of soft tissue of retroperitoneum and peritoneum
D21.0	D21	D10-D36	Other benign neoplasms of connective and other soft tissue
D21	D21	D10-D36	Other benign neoplasms of connective and other soft tissue
D21.3	D21	D10-D36	Other benign neoplasms of connective and other soft tissue
D21.30	D21	D10-D36	Other benign neoplasms of connective and other soft tissue
D21.2	D21	D10-D36	Other benign neoplasms of connective and other soft tissue
D21.1	D21	D10-D36	Other benign neoplasms of connective and other soft tissue
D21.58	D21	D10-D36	Other benign neoplasms of connective and other soft tissue
D21.5	D21	D10-D36	Other benign neoplasms of connective and other soft tissue
D21.48	D21	D10-D36	Other benign neoplasms of connective and other soft tissue
D21.50	D21	D10-D36	Other benign neoplasms of connective and other soft tissue
D21.9	D21	D10-D36	Other benign neoplasms of connective and other soft tissue
D21.4	D21	D10-D36	Other benign neoplasms of connective and other soft tissue
D21.6	D21	D10-D36	Other benign neoplasms of connective and other soft tissue
D21.40	D21	D10-D36	Other benign neoplasms of connective and other soft tissue
D21.38	D21	D10-D36	Other benign neoplasms of connective and other soft tissue
D22.1	D22	D10-D36	Melanocytic naevi
D22.9	D22	D10-D36	Melanocytic naevi
D22.3	D22	D10-D36	Melanocytic naevi
D22.6	D22	D10-D36	Melanocytic naevi
D22.4	D22	D10-D36	Melanocytic naevi
D22.7	D22	D10-D36	Melanocytic naevi
D22	D22	D10-D36	Melanocytic naevi
D22.5	D22	D10-D36	Melanocytic naevi
D22.0	D22	D10-D36	Melanocytic naevi
D22.2	D22	D10-D36	Melanocytic naevi
D23.7	D23	D10-D36	Other benign neoplasms of skin
D23.6	D23	D10-D36	Other benign neoplasms of skin
D23	D23	D10-D36	Other benign neoplasms of skin
D23.9	D23	D10-D36	Other benign neoplasms of skin
D23.4	D23	D10-D36	Other benign neoplasms of skin
D23.3	D23	D10-D36	Other benign neoplasms of skin
D23.0	D23	D10-D36	Other benign neoplasms of skin
D23.1	D23	D10-D36	Other benign neoplasms of skin
D23.5	D23	D10-D36	Other benign neoplasms of skin
D23.2	D23	D10-D36	Other benign neoplasms of skin
D24	D24	D10-D36	Benign neoplasm of breast
D25.1	D25	D10-D36	Leiomyoma of uterus
D25.2	D25	D10-D36	Leiomyoma of uterus
D25	D25	D10-D36	Leiomyoma of uterus
D25.0	D25	D10-D36	Leiomyoma of uterus
D25.9	D25	D10-D36	Leiomyoma of uterus
D26.1	D26	D10-D36	Other benign neoplasms of uterus
D26.0	D26	D10-D36	Other benign neoplasms of uterus
D26.7	D26	D10-D36	Other benign neoplasms of uterus
D26	D26	D10-D36	Other benign neoplasms of uterus
D26.9	D26	D10-D36	Other benign neoplasms of uterus
D27	D27	D10-D36	Benign neoplasm of ovary
D28.9	D28	D10-D36	Benign neoplasm of other and unspecified female genital organs
D28.1	D28	D10-D36	Benign neoplasm of other and unspecified female genital organs
D28.0	D28	D10-D36	Benign neoplasm of other and unspecified female genital organs
D28.2	D28	D10-D36	Benign neoplasm of other and unspecified female genital organs
D28	D28	D10-D36	Benign neoplasm of other and unspecified female genital organs
D28.7	D28	D10-D36	Benign neoplasm of other and unspecified female genital organs
D29	D29	D10-D36	Benign neoplasm of male genital organs
D29.0	D29	D10-D36	Benign neoplasm of male genital organs
D29.2	D29	D10-D36	Benign neoplasm of male genital organs
D29.7	D29	D10-D36	Benign neoplasm of male genital organs
D29.9	D29	D10-D36	Benign neoplasm of male genital organs
D29.1	D29	D10-D36	Benign neoplasm of male genital organs
D29.4	D29	D10-D36	Benign neoplasm of male genital organs
D29.3	D29	D10-D36	Benign neoplasm of male genital organs
D30.2	D30	D10-D36	Benign neoplasm of urinary organs
D30.4	D30	D10-D36	Benign neoplasm of urinary organs
D30.7	D30	D10-D36	Benign neoplasm of urinary organs
D30.0	D30	D10-D36	Benign neoplasm of urinary organs
D30	D30	D10-D36	Benign neoplasm of urinary organs
D30.1	D30	D10-D36	Benign neoplasm of urinary organs
D30.9	D30	D10-D36	Benign neoplasm of urinary organs
D30.3	D30	D10-D36	Benign neoplasm of urinary organs
D31.6	D31	D10-D36	Benign neoplasm of eye and adnexa
D31.4	D31	D10-D36	Benign neoplasm of eye and adnexa
D31.9	D31	D10-D36	Benign neoplasm of eye and adnexa
D31.2	D31	D10-D36	Benign neoplasm of eye and adnexa
D31	D31	D10-D36	Benign neoplasm of eye and adnexa
D31.5	D31	D10-D36	Benign neoplasm of eye and adnexa
D31.3	D31	D10-D36	Benign neoplasm of eye and adnexa
D31.0	D31	D10-D36	Benign neoplasm of eye and adnexa
D31.1	D31	D10-D36	Benign neoplasm of eye and adnexa
D32	D32	D10-D36	Benign neoplasm of meninges
D32.0	D32	D10-D36	Benign neoplasm of meninges
D32.1	D32	D10-D36	Benign neoplasm of meninges
D32.9	D32	D10-D36	Benign neoplasm of meninges
D33.2	D33	D10-D36	Benign neoplasm of brain and other parts of central nervous system
D33	D33	D10-D36	Benign neoplasm of brain and other parts of central nervous system
D33.7	D33	D10-D36	Benign neoplasm of brain and other parts of central nervous system
D33.0	D33	D10-D36	Benign neoplasm of brain and other parts of central nervous system
D33.4	D33	D10-D36	Benign neoplasm of brain and other parts of central nervous system
D33.1	D33	D10-D36	Benign neoplasm of brain and other parts of central nervous system
D33.9	D33	D10-D36	Benign neoplasm of brain and other parts of central nervous system
D33.3	D33	D10-D36	Benign neoplasm of brain and other parts of central nervous system
D34	D34	D10-D36	Benign neoplasm of thyroid gland
D35.3	D35	D10-D36	Benign neoplasm of other and unspecified endocrine glands
D35.6	D35	D10-D36	Benign neoplasm of other and unspecified endocrine glands
D35.5	D35	D10-D36	Benign neoplasm of other and unspecified endocrine glands
D35.2	D35	D10-D36	Benign neoplasm of other and unspecified endocrine glands
D35.0	D35	D10-D36	Benign neoplasm of other and unspecified endocrine glands
D35.1	D35	D10-D36	Benign neoplasm of other and unspecified endocrine glands
D35.8	D35	D10-D36	Benign neoplasm of other and unspecified endocrine glands
D35.7	D35	D10-D36	Benign neoplasm of other and unspecified endocrine glands
D35.4	D35	D10-D36	Benign neoplasm of other and unspecified endocrine glands
D35	D35	D10-D36	Benign neoplasm of other and unspecified endocrine glands
D35.9	D35	D10-D36	Benign neoplasm of other and unspecified endocrine glands
D36	D36	D10-D36	Benign neoplasm of other and unspecified sites
D36.9	D36	D10-D36	Benign neoplasm of other and unspecified sites
D36.7	D36	D10-D36	Benign neoplasm of other and unspecified sites
D36.0	D36	D10-D36	Benign neoplasm of other and unspecified sites
D36.1	D36	D10-D36	Benign neoplasm of other and unspecified sites
D37.7	D37	D37-D48	Neoplasm of uncertain or unknown behaviour of oral cavity and digestive organs
D37.3	D37	D37-D48	Neoplasm of uncertain or unknown behaviour of oral cavity and digestive organs
D37.2	D37	D37-D48	Neoplasm of uncertain or unknown behaviour of oral cavity and digestive organs
D37.4	D37	D37-D48	Neoplasm of uncertain or unknown behaviour of oral cavity and digestive organs
D37.5	D37	D37-D48	Neoplasm of uncertain or unknown behaviour of oral cavity and digestive organs
D37.0	D37	D37-D48	Neoplasm of uncertain or unknown behaviour of oral cavity and digestive organs
D37.9	D37	D37-D48	Neoplasm of uncertain or unknown behaviour of oral cavity and digestive organs
D37.1	D37	D37-D48	Neoplasm of uncertain or unknown behaviour of oral cavity and digestive organs
D37.6	D37	D37-D48	Neoplasm of uncertain or unknown behaviour of oral cavity and digestive organs
D37	D37	D37-D48	Neoplasm of uncertain or unknown behaviour of oral cavity and digestive organs
D38.3	D38	D37-D48	Neoplasm of uncertain or unknown behaviour of middle ear and respiratory and intrathoracic organs
D38.4	D38	D37-D48	Neoplasm of uncertain or unknown behaviour of middle ear and respiratory and intrathoracic organs
D38.0	D38	D37-D48	Neoplasm of uncertain or unknown behaviour of middle ear and respiratory and intrathoracic organs
D38.2	D38	D37-D48	Neoplasm of uncertain or unknown behaviour of middle ear and respiratory and intrathoracic organs
D38.6	D38	D37-D48	Neoplasm of uncertain or unknown behaviour of middle ear and respiratory and intrathoracic organs
D38	D38	D37-D48	Neoplasm of uncertain or unknown behaviour of middle ear and respiratory and intrathoracic organs
D38.5	D38	D37-D48	Neoplasm of uncertain or unknown behaviour of middle ear and respiratory and intrathoracic organs
D38.1	D38	D37-D48	Neoplasm of uncertain or unknown behaviour of middle ear and respiratory and intrathoracic organs
D39	D39	D37-D48	Neoplasm of uncertain or unknown behaviour of female genital organs
D39.0	D39	D37-D48	Neoplasm of uncertain or unknown behaviour of female genital organs
D39.7	D39	D37-D48	Neoplasm of uncertain or unknown behaviour of female genital organs
D39.1	D39	D37-D48	Neoplasm of uncertain or unknown behaviour of female genital organs
D39.9	D39	D37-D48	Neoplasm of uncertain or unknown behaviour of female genital organs
D39.2	D39	D37-D48	Neoplasm of uncertain or unknown behaviour of female genital organs
D40.7	D40	D37-D48	Neoplasm of uncertain or unknown behaviour of male genital organs
D40	D40	D37-D48	Neoplasm of uncertain or unknown behaviour of male genital organs
D40.1	D40	D37-D48	Neoplasm of uncertain or unknown behaviour of male genital organs
D40.9	D40	D37-D48	Neoplasm of uncertain or unknown behaviour of male genital organs
D40.0	D40	D37-D48	Neoplasm of uncertain or unknown behaviour of male genital organs
D41.7	D41	D37-D48	Neoplasm of uncertain or unknown behaviour of urinary organs
D41.0	D41	D37-D48	Neoplasm of uncertain or unknown behaviour of urinary organs
D41.9	D41	D37-D48	Neoplasm of uncertain or unknown behaviour of urinary organs
D41	D41	D37-D48	Neoplasm of uncertain or unknown behaviour of urinary organs
D41.2	D41	D37-D48	Neoplasm of uncertain or unknown behaviour of urinary organs
D41.3	D41	D37-D48	Neoplasm of uncertain or unknown behaviour of urinary organs
D41.1	D41	D37-D48	Neoplasm of uncertain or unknown behaviour of urinary organs
D41.4	D41	D37-D48	Neoplasm of uncertain or unknown behaviour of urinary organs
D42	D42	D37-D48	Neoplasm of uncertain or unknown behaviour of meninges
D42.9	D42	D37-D48	Neoplasm of uncertain or unknown behaviour of meninges
D42.1	D42	D37-D48	Neoplasm of uncertain or unknown behaviour of meninges
D42.0	D42	D37-D48	Neoplasm of uncertain or unknown behaviour of meninges
D43	D43	D37-D48	Neoplasm of uncertain or unknown behaviour of brain and central nervous system
D43.9	D43	D37-D48	Neoplasm of uncertain or unknown behaviour of brain and central nervous system
D43.7	D43	D37-D48	Neoplasm of uncertain or unknown behaviour of brain and central nervous system
D43.3	D43	D37-D48	Neoplasm of uncertain or unknown behaviour of brain and central nervous system
D43.1	D43	D37-D48	Neoplasm of uncertain or unknown behaviour of brain and central nervous system
D43.2	D43	D37-D48	Neoplasm of uncertain or unknown behaviour of brain and central nervous system
D43.4	D43	D37-D48	Neoplasm of uncertain or unknown behaviour of brain and central nervous system
D43.0	D43	D37-D48	Neoplasm of uncertain or unknown behaviour of brain and central nervous system
D44	D44	D37-D48	Neoplasm of uncertain or unknown behaviour of endocrine glands
D44.1	D44	D37-D48	Neoplasm of uncertain or unknown behaviour of endocrine glands
D44.5	D44	D37-D48	Neoplasm of uncertain or unknown behaviour of endocrine glands
D44.0	D44	D37-D48	Neoplasm of uncertain or unknown behaviour of endocrine glands
D44.4	D44	D37-D48	Neoplasm of uncertain or unknown behaviour of endocrine glands
D44.3	D44	D37-D48	Neoplasm of uncertain or unknown behaviour of endocrine glands
D44.6	D44	D37-D48	Neoplasm of uncertain or unknown behaviour of endocrine glands
D44.40	D44	D37-D48	Neoplasm of uncertain or unknown behaviour of endocrine glands
D44.7	D44	D37-D48	Neoplasm of uncertain or unknown behaviour of endocrine glands
D44.2	D44	D37-D48	Neoplasm of uncertain or unknown behaviour of endocrine glands
D44.9	D44	D37-D48	Neoplasm of uncertain or unknown behaviour of endocrine glands
D44.48	D44	D37-D48	Neoplasm of uncertain or unknown behaviour of endocrine glands
D44.8	D44	D37-D48	Neoplasm of uncertain or unknown behaviour of endocrine glands
D45	D45	D37-D48	Polycythaemia vera
D46.1	D46	D37-D48	Myelodysplastic syndromes
D46.2	D46	D37-D48	Myelodysplastic syndromes
D46.4	D46	D37-D48	Myelodysplastic syndromes
D46.0	D46	D37-D48	Myelodysplastic syndromes
D46	D46	D37-D48	Myelodysplastic syndromes
D46.3	D46	D37-D48	Myelodysplastic syndromes
D46.9	D46	D37-D48	Myelodysplastic syndromes
D46.7	D46	D37-D48	Myelodysplastic syndromes
D47	D47	D37-D48	Other neoplasms of uncertain or unknown behaviour of lymphoid, haematopoietic and related tissue
D47.7	D47	D37-D48	Other neoplasms of uncertain or unknown behaviour of lymphoid, haematopoietic and related tissue
D47.3	D47	D37-D48	Other neoplasms of uncertain or unknown behaviour of lymphoid, haematopoietic and related tissue
D47.0	D47	D37-D48	Other neoplasms of uncertain or unknown behaviour of lymphoid, haematopoietic and related tissue
D47.1	D47	D37-D48	Other neoplasms of uncertain or unknown behaviour of lymphoid, haematopoietic and related tissue
D47.9	D47	D37-D48	Other neoplasms of uncertain or unknown behaviour of lymphoid, haematopoietic and related tissue
D47.2	D47	D37-D48	Other neoplasms of uncertain or unknown behaviour of lymphoid, haematopoietic and related tissue
D48.3	D48	D37-D48	Neoplasm of uncertain or unknown behaviour of other and unspecified sites
D48.9	D48	D37-D48	Neoplasm of uncertain or unknown behaviour of other and unspecified sites
D48.38	D48	D37-D48	Neoplasm of uncertain or unknown behaviour of other and unspecified sites
D48.5	D48	D37-D48	Neoplasm of uncertain or unknown behaviour of other and unspecified sites
D48.0	D48	D37-D48	Neoplasm of uncertain or unknown behaviour of other and unspecified sites
D48.7	D48	D37-D48	Neoplasm of uncertain or unknown behaviour of other and unspecified sites
D48.6	D48	D37-D48	Neoplasm of uncertain or unknown behaviour of other and unspecified sites
D48.2	D48	D37-D48	Neoplasm of uncertain or unknown behaviour of other and unspecified sites
D48	D48	D37-D48	Neoplasm of uncertain or unknown behaviour of other and unspecified sites
D48.1	D48	D37-D48	Neoplasm of uncertain or unknown behaviour of other and unspecified sites
D48.30	D48	D37-D48	Neoplasm of uncertain or unknown behaviour of other and unspecified sites
D48.4	D48	D37-D48	Neoplasm of uncertain or unknown behaviour of other and unspecified sites
D50.1	D50	D50-D53	Iron deficiency anaemia
D50.0	D50	D50-D53	Iron deficiency anaemia
D50.8	D50	D50-D53	Iron deficiency anaemia
D50.9	D50	D50-D53	Iron deficiency anaemia
D50	D50	D50-D53	Iron deficiency anaemia
D51.2	D51	D50-D53	Vitamin B12 deficiency anaemia
D51.0	D51	D50-D53	Vitamin B12 deficiency anaemia
D51.3	D51	D50-D53	Vitamin B12 deficiency anaemia
D51	D51	D50-D53	Vitamin B12 deficiency anaemia
D51.8	D51	D50-D53	Vitamin B12 deficiency anaemia
D51.9	D51	D50-D53	Vitamin B12 deficiency anaemia
D51.1	D51	D50-D53	Vitamin B12 deficiency anaemia
D52.9	D52	D50-D53	Folate deficiency anaemia
D52.0	D52	D50-D53	Folate deficiency anaemia
D52	D52	D50-D53	Folate deficiency anaemia
D52.1	D52	D50-D53	Folate deficiency anaemia
D52.8	D52	D50-D53	Folate deficiency anaemia
D53.1	D53	D50-D53	Other nutritional anaemias
D53.8	D53	D50-D53	Other nutritional anaemias
D53	D53	D50-D53	Other nutritional anaemias
D53.2	D53	D50-D53	Other nutritional anaemias
D53.0	D53	D50-D53	Other nutritional anaemias
D53.9	D53	D50-D53	Other nutritional anaemias
D55.1	D55	D55-D59	Anaemia due to enzyme disorders
D55.0	D55	D55-D59	Anaemia due to enzyme disorders
D55.9	D55	D55-D59	Anaemia due to enzyme disorders
D55	D55	D55-D59	Anaemia due to enzyme disorders
D55.2	D55	D55-D59	Anaemia due to enzyme disorders
D55.8	D55	D55-D59	Anaemia due to enzyme disorders
D55.3	D55	D55-D59	Anaemia due to enzyme disorders
D56.2	D56	D55-D59	Thalassaemia
D56.9	D56	D55-D59	Thalassaemia
D56.8	D56	D55-D59	Thalassaemia
D56.4	D56	D55-D59	Thalassaemia
D56.3	D56	D55-D59	Thalassaemia
D56	D56	D55-D59	Thalassaemia
D56.1	D56	D55-D59	Thalassaemia
D56.0	D56	D55-D59	Thalassaemia
D57.8	D57	D55-D59	Sickle-cell disorders
D57.1	D57	D55-D59	Sickle-cell disorders
D57.2	D57	D55-D59	Sickle-cell disorders
D57.0	D57	D55-D59	Sickle-cell disorders
D57.3	D57	D55-D59	Sickle-cell disorders
D57	D57	D55-D59	Sickle-cell disorders
D58.0	D58	D55-D59	Other hereditary haemolytic anaemias
D58.9	D58	D55-D59	Other hereditary haemolytic anaemias
D58.2	D58	D55-D59	Other hereditary haemolytic anaemias
D58.1	D58	D55-D59	Other hereditary haemolytic anaemias
D58.8	D58	D55-D59	Other hereditary haemolytic anaemias
D58	D58	D55-D59	Other hereditary haemolytic anaemias
D59.4	D59	D55-D59	Acquired haemolytic anaemia
D59.2	D59	D55-D59	Acquired haemolytic anaemia
D59	D59	D55-D59	Acquired haemolytic anaemia
D59.1	D59	D55-D59	Acquired haemolytic anaemia
D59.5	D59	D55-D59	Acquired haemolytic anaemia
D59.9	D59	D55-D59	Acquired haemolytic anaemia
D59.0	D59	D55-D59	Acquired haemolytic anaemia
D59.8	D59	D55-D59	Acquired haemolytic anaemia
D59.3	D59	D55-D59	Acquired haemolytic anaemia
D59.6	D59	D55-D59	Acquired haemolytic anaemia
D60	D60	D60-D64	Acquired pure red cell aplasia [erythroblastopenia]
D60.8	D60	D60-D64	Acquired pure red cell aplasia [erythroblastopenia]
D60.1	D60	D60-D64	Acquired pure red cell aplasia [erythroblastopenia]
D60.9	D60	D60-D64	Acquired pure red cell aplasia [erythroblastopenia]
D60.0	D60	D60-D64	Acquired pure red cell aplasia [erythroblastopenia]
D61.2	D61	D60-D64	Other aplastic anaemias
D61.0	D61	D60-D64	Other aplastic anaemias
D61.3	D61	D60-D64	Other aplastic anaemias
D61.9	D61	D60-D64	Other aplastic anaemias
D61.8	D61	D60-D64	Other aplastic anaemias
D61.1	D61	D60-D64	Other aplastic anaemias
D61	D61	D60-D64	Other aplastic anaemias
D62	D62	D60-D64	Acute posthaemorrhagic anaemia
D63.8	D63	D60-D64	Anaemia in chronic diseases classified elsewhere
D63.0	D63	D60-D64	Anaemia in chronic diseases classified elsewhere
D63	D63	D60-D64	Anaemia in chronic diseases classified elsewhere
D64.8	D64	D60-D64	Other anaemias
D64.9	D64	D60-D64	Other anaemias
D64.4	D64	D60-D64	Other anaemias
D64.3	D64	D60-D64	Other anaemias
D64.0	D64	D60-D64	Other anaemias
D64	D64	D60-D64	Other anaemias
D64.1	D64	D60-D64	Other anaemias
D64.2	D64	D60-D64	Other anaemias
D65	D65	D65-D69	Disseminated intravascular coagulation [defibrination syndrome]
D66	D66	D65-D69	Hereditary factor VIII deficiency
D67	D67	D65-D69	Hereditary factor IX deficiency
D68.6	D68	D65-D69	Other coagulation defects
D68	D68	D65-D69	Other coagulation defects
D68.0	D68	D65-D69	Other coagulation defects
D68.1	D68	D65-D69	Other coagulation defects
D68.2	D68	D65-D69	Other coagulation defects
D68.8	D68	D65-D69	Other coagulation defects
D68.5	D68	D65-D69	Other coagulation defects
D68.3	D68	D65-D69	Other coagulation defects
D68.9	D68	D65-D69	Other coagulation defects
D68.4	D68	D65-D69	Other coagulation defects
D69.1	D69	D65-D69	Purpura and other haemorrhagic conditions
D69	D69	D65-D69	Purpura and other haemorrhagic conditions
D69.6	D69	D65-D69	Purpura and other haemorrhagic conditions
D69.0	D69	D65-D69	Purpura and other haemorrhagic conditions
D69.5	D69	D65-D69	Purpura and other haemorrhagic conditions
D69.3	D69	D65-D69	Purpura and other haemorrhagic conditions
D69.9	D69	D65-D69	Purpura and other haemorrhagic conditions
D69.8	D69	D65-D69	Purpura and other haemorrhagic conditions
D69.2	D69	D65-D69	Purpura and other haemorrhagic conditions
D69.4	D69	D65-D69	Purpura and other haemorrhagic conditions
D70	D70	D70-D77	Agranulocytosis
D71	D71	D70-D77	Functional disorders of polymorphonuclear neutrophils
D72.1	D72	D70-D77	Other disorders of white blood cells
D72.8	D72	D70-D77	Other disorders of white blood cells
D72	D72	D70-D77	Other disorders of white blood cells
D72.0	D72	D70-D77	Other disorders of white blood cells
D72.9	D72	D70-D77	Other disorders of white blood cells
D73.0	D73	D70-D77	Diseases of spleen
D73	D73	D70-D77	Diseases of spleen
D73.9	D73	D70-D77	Diseases of spleen
D73.2	D73	D70-D77	Diseases of spleen
D73.5	D73	D70-D77	Diseases of spleen
D73.8	D73	D70-D77	Diseases of spleen
D73.4	D73	D70-D77	Diseases of spleen
D73.1	D73	D70-D77	Diseases of spleen
D73.3	D73	D70-D77	Diseases of spleen
D74.0	D74	D70-D77	Methaemoglobinaemia
D74.9	D74	D70-D77	Methaemoglobinaemia
D74.8	D74	D70-D77	Methaemoglobinaemia
D74	D74	D70-D77	Methaemoglobinaemia
D75.1	D75	D70-D77	Other diseases of blood and blood-forming organs
D75.9	D75	D70-D77	Other diseases of blood and blood-forming organs
D75.2	D75	D70-D77	Other diseases of blood and blood-forming organs
D75	D75	D70-D77	Other diseases of blood and blood-forming organs
D75.8	D75	D70-D77	Other diseases of blood and blood-forming organs
D75.0	D75	D70-D77	Other diseases of blood and blood-forming organs
D76	D76	D70-D77	Certain diseases involving lymphoreticular tissue and reticulohistiocytic system
D76.1	D76	D70-D77	Certain diseases involving lymphoreticular tissue and reticulohistiocytic system
D76.0	D76	D70-D77	Certain diseases involving lymphoreticular tissue and reticulohistiocytic system
D76.2	D76	D70-D77	Certain diseases involving lymphoreticular tissue and reticulohistiocytic system
D76.3	D76	D70-D77	Certain diseases involving lymphoreticular tissue and reticulohistiocytic system
D77	D77	D70-D77	Other disorders of blood and blood-forming organs in diseases classified elsewhere
D80	D80	D80-D89	Immunodeficiency with predominantly antibody defects
D80.4	D80	D80-D89	Immunodeficiency with predominantly antibody defects
D80.7	D80	D80-D89	Immunodeficiency with predominantly antibody defects
D80.5	D80	D80-D89	Immunodeficiency with predominantly antibody defects
D80.9	D80	D80-D89	Immunodeficiency with predominantly antibody defects
D80.2	D80	D80-D89	Immunodeficiency with predominantly antibody defects
D80.1	D80	D80-D89	Immunodeficiency with predominantly antibody defects
D80.0	D80	D80-D89	Immunodeficiency with predominantly antibody defects
D80.3	D80	D80-D89	Immunodeficiency with predominantly antibody defects
D80.8	D80	D80-D89	Immunodeficiency with predominantly antibody defects
D80.6	D80	D80-D89	Immunodeficiency with predominantly antibody defects
D81.0	D81	D80-D89	Combined immunodeficiencies
D81.6	D81	D80-D89	Combined immunodeficiencies
D81.3	D81	D80-D89	Combined immunodeficiencies
D81.5	D81	D80-D89	Combined immunodeficiencies
D81.7	D81	D80-D89	Combined immunodeficiencies
D81.9	D81	D80-D89	Combined immunodeficiencies
D81.1	D81	D80-D89	Combined immunodeficiencies
D81.8	D81	D80-D89	Combined immunodeficiencies
D81.4	D81	D80-D89	Combined immunodeficiencies
D81	D81	D80-D89	Combined immunodeficiencies
D81.2	D81	D80-D89	Combined immunodeficiencies
D82.2	D82	D80-D89	Immunodeficiency associated with other major defects
D82.8	D82	D80-D89	Immunodeficiency associated with other major defects
D82.3	D82	D80-D89	Immunodeficiency associated with other major defects
D82.1	D82	D80-D89	Immunodeficiency associated with other major defects
D82.0	D82	D80-D89	Immunodeficiency associated with other major defects
D82.9	D82	D80-D89	Immunodeficiency associated with other major defects
D82	D82	D80-D89	Immunodeficiency associated with other major defects
D82.4	D82	D80-D89	Immunodeficiency associated with other major defects
D83	D83	D80-D89	Common variable immunodeficiency
D83.2	D83	D80-D89	Common variable immunodeficiency
D83.9	D83	D80-D89	Common variable immunodeficiency
D83.0	D83	D80-D89	Common variable immunodeficiency
D83.8	D83	D80-D89	Common variable immunodeficiency
D83.1	D83	D80-D89	Common variable immunodeficiency
D84.0	D84	D80-D89	Other immunodeficiencies
D84.8	D84	D80-D89	Other immunodeficiencies
D84.9	D84	D80-D89	Other immunodeficiencies
D84.1	D84	D80-D89	Other immunodeficiencies
D84	D84	D80-D89	Other immunodeficiencies
D86.8	D86	D80-D89	Sarcoidosis
D86.2	D86	D80-D89	Sarcoidosis
D86.3	D86	D80-D89	Sarcoidosis
D86.1	D86	D80-D89	Sarcoidosis
D86.9	D86	D80-D89	Sarcoidosis
D86	D86	D80-D89	Sarcoidosis
D86.0	D86	D80-D89	Sarcoidosis
D89.2	D89	D80-D89	Other disorders involving the immune mechanism, not elsewhere classified
D89.0	D89	D80-D89	Other disorders involving the immune mechanism, not elsewhere classified
[truncated: 16,976 more rows]
